# Supplementary material for: The Value of the Frog Lateral View Radiograph for Detecting Collapse of Femur Head Necrosis: A Retrospective Study of 1001 Cases
Source: Front Med (Lausanne). 2022 Mar 29;9:811644. doi: 10.3389/fmed.2022.811644 (PMC9001973; doi:10.3389/fmed.2022.811644)
Supplement: Table S1 — The original data of measurement. [file Data_Sheet_1.XLS]

## Sheet: DATA
NO.	Height	Weight	Etiology	ID	Gender	Age	involed side	ARCO stage in AP view (2,stage II; 3,tage IIIa; 4, stage IIIb)	Collapse in AP view (0, no collapse; 1, collapsed)	ARCO stage in FL view (2,stage II; 3,tage IIIa; 4, stage IIIb)	Collapse in FL view (0, no collapse; 1, collapsed)	Collapse in AP or FL view (0, no collapse; 1, collapsed)	ARCO stage in CT (2,stage II; 3,tage IIIa; 4, stage IIIb)	Collapse in CT (0, no collapse; 1, collapsed)	ARCO stage in MR (2,stage II; 3,tage IIIa; 4, stage IIIb)	Collapse in MR (0, no collapse; 1, collapsed)	Collapse in CT or MR (0, no collapse; 1, collapsed)	Crescent sign in AP view (0, no; 1, yes)	Crescent sign in FL view (0, no; 1, yes)	Crescent sign in AP or FL view (0, no; 1, yes)
1	176	53	Steroid	501881	1	26	R	2	0	2	0	0	2	0	2	0	0	0	0	0
2	176	53	Steroid	501881	1	26	L	2	0	2	0	0	2	0	2	0	0	0	0	0
3	178	75	Alcohol	523552	1	29	L	2	0	2	0	0	2	0	2	0	0	0	0	0
4	170	63.6	Steroid	511125	1	38	R	2	0	2	0	0	2	0	2	0	0	0	0	0
5	170	63.6	Steroid	511125	1	38	L	2	0	2	0	0	2	0	2	0	0	0	0	0
6	174	80	Alcohol	488191	1	38	R	3	1	2	0	1	3	1	2	0	1	0	0	0
7	174	80	Alcohol	488191	1	38	L	4	1	4	1	1	4	1	4	1	1	0	0	0
8	175	78	Alcohol	492597	1	36	L	3	1	3	1	1	3	1	3	1	1	0	0	0
9	175	78	Alcohol	492597	1	36	R	4	1	4	1	1	4	1	3	1	1	0	0	0
10	168	55.8	Femoral neck fracture	486087	1	17	L	4	1	4	1	1	4	1	0	2	1	0	0	0
11	188	85	Alcohol	472882	1	49	L	3	1	2	0	1	3	1	2	0	1	0	0	0
12	160	55	Steroid	517043	2	24	R	2	0	3	1	1	3	1	3	1	1	0	0	0
13	160	55	Steroid	517043	2	24	L	4	1	4	1	1	4	1	4	1	1	0	0	0
14	176	82	Steroid	505517	1	45	R	2	0	2	0	0	2	0	0	2	0	0	0	0
15	176	82	Steroid	505517	1	45	L	2	0	2	0	0	2	0	0	2	0	0	0	0
16	156	59	Steroid	474910	2	30	R	3	1	3	1	1	3	1	0	2	1	0	0	0
17	156	59	Steroid	474910	2	30	L	4	1	4	1	1	4	1	0	2	1	0	0	0
18	157	50	Idiopathic	513068	2	68	R	2	0	2	0	0	2	0	0	2	0	0	0	0
19	170	51	Steroid	461554	1	27	L	2	0	2	0	0	2	0	2	0	0	0	0	0
20	172	82.5	Alcohol	474665	1	38	L	2	0	2	0	0	3	1	0	2	1	0	0	0
21	172	82.5	Alcohol	474665	1	38	R	2	0	3	1	1	3	1	0	2	1	0	1	1
22	170	60	Alcohol	476052	1	52	R	3	1	3	1	1	3	1	0	2	1	0	1	1
23	172	60	Steroid	465031	1	33	L	2	0	2	0	0	2	0	2	0	0	0	0	0
24	172	60	Steroid	465031	1	33	R	3	1	3	1	1	3	1	3	1	1	0	0	0
25	170	67	Steroid	578050	1	63	R	2	0	2	0	0	2	0	2	0	0	0	0	0
26	172	76	Alcohol	510000	1	53	L	3	1	3	1	1	3	1	3	1	1	0	0	0
27	170	60	Alcohol	520504	1	42	L	3	1	4	1	1	4	1	4	1	1	0	0	0
28	170	60	Alcohol	520504	1	42	R	3	1	4	1	1	4	1	4	1	1	0	0	0
29	171	70	Idiopathic	461766	1	28	L	3	1	3	1	1	3	1	3	1	1	0	0	0
30	175	68	Steroid	465406	1	63	R	2	0	3	1	1	3	1	0	2	1	0	0	0
31	175	68	Steroid	465406	1	63	L	4	1	3	1	1	4	1	0	2	1	0	0	0
32	160	43	Steroid	558881	2	25	L	2	0	2	0	0	2	0	2	0	0	0	0	0
33	161	69	Idiopathic	516587	2	66	L	2	0	2	0	0	2	0	2	0	0	0	0	0
34	161	69	Idiopathic	516587	2	66	R	2	0	3	1	1	3	1	3	1	1	0	1	1
35	160	61.5	Steroid	488466	2	33	R	2	0	2	0	0	2	0	0	2	0	0	0	0
36	170	59.2	Alcohol	535626	1	46	R	2	0	3	1	1	3	1	3	1	1	0	1	1
37	172	66.5	Idiopathic	529708	1	44	L	2	0	2	0	0	2	0	0	2	0	0	0	0
38	172	66.5	Idiopathic	529708	1	44	R	3	1	2	0	1	3	1	0	2	1	0	0	0
39	180	70	Steroid	562101	1	35	L	2	0	2	0	0	2	0	3	1	1	0	0	0
40	180	70	Steroid	562101	1	35	R	3	1	3	1	1	3	1	3	1	1	1	1	1
41	173	75	Alcohol	560271	1	41	L	3	1	2	0	1	3	1	3	1	1	0	0	0
42	156	44.5	Idiopathic	501912	1	33	L	2	0	3	1	1	3	1	3	1	1	0	1	1
43	156	44.5	Idiopathic	501912	1	33	R	4	1	4	1	1	4	1	4	1	1	0	0	0
44	172	60	Steroid	526887	1	33	R	2	0	4	1	1	4	1	4	1	1	0	0	0
45	171	54.8	Alcohol	439826	1	37	L	3	1	2	0	1	3	1	0	2	1	0	0	0
46	171	54.8	Alcohol	439826	1	37	R	3	1	4	1	1	4	1	0	2	1	0	0	0
47	168	60	Alcohol	496825	1	38	R	2	0	2	0	0	3	1	3	1	1	0	0	0
48	165	40	Steroid	508992	2	26	R	2	0	2	0	0	2	0	0	2	0	0	0	0
49	168	66.5	Alcohol	491075	1	35	R	2	0	2	0	0	3	1	0	2	1	0	0	0
50	168	66.5	Alcohol	491075	1	35	L	2	0	2	0	0	2	0	0	2	0	0	0	0
51	170	68.2	Alcohol	576914	1	24	L	2	0	3	1	1	3	1	3	1	1	0	1	1
52	170	68.2	Alcohol	576914	1	24	R	3	1	3	1	1	3	1	3	1	1	0	0	0
53	168	68	Steroid	496575	1	32	L	3	1	3	1	1	3	1	0	2	1	1	1	1
54	168	68	Steroid	496575	1	32	R	4	1	4	1	1	4	1	0	2	1	0	0	0
55	165	62	Steroid	532477	1	46	L	4	1	4	1	1	4	1	4	1	1	0	0	0
56	165	62	Steroid	532477	1	46	R	4	1	4	1	1	4	1	4	1	1	0	0	0
57	173	75	Alcohol	523840	1	31	L	2	0	2	0	0	2	0	0	2	0	0	0	0
58	168	68	Alcohol	532868	1	45	L	2	0	2	0	0	2	0	0	2	0	0	0	0
59	171	65	Steroid	483803	1	35	L	2	0	2	0	0	3	1	3	1	1	0	0	0
60	168	68.4	Alcohol	457446	1	34	R	2	0	2	0	0	2	0	2	0	0	0	0	0
61	168	68.4	Alcohol	457446	1	34	L	3	1	3	1	1	3	1	3	1	1	0	1	1
62	160	47.1	Steroid	464186	2	24	L	2	0	2	0	0	2	0	2	0	0	0	0	0
63	160	47.1	Steroid	464186	2	24	R	2	0	2	0	0	2	0	2	0	0	0	0	0
64	170	54.5	Idiopathic	481811	1	52	L	3	1	4	1	1	4	1	0	2	1	0	0	0
65	165	60	Alcohol	469070	1	47	R	4	1	4	1	1	4	1	4	1	1	0	0	0
66	165	60	Alcohol	469070	1	47	L	4	1	4	1	1	4	1	4	1	1	0	0	0
67	175	78.1	Idiopathic	490147	1	32	L	2	0	2	0	0	3	1	0	2	1	0	0	0
68	175	78.1	Idiopathic	490147	1	32	R	2	0	2	0	0	2	0	0	2	0	0	0	0
69	166	66	Alcohol	470454	1	44	L	4	1	4	1	1	4	1	0	2	1	0	0	0
70	162	61.6	Steroid	527136	2	28	R	2	0	2	0	0	2	0	2	0	0	0	0	0
71	162	61.6	Steroid	527136	2	28	L	3	1	3	1	1	3	1	3	1	1	0	0	0
72	173	65	Steroid	552094	1	22	L	2	0	2	0	0	2	0	2	0	0	0	0	0
73	171	61	Alcohol	473659	1	45	L	3	1	3	1	1	3	1	3	1	1	0	1	1
74	171	61	Alcohol	473659	1	45	R	3	1	3	1	1	3	1	3	1	1	0	1	1
75	168	53.5	Alcohol	483864	1	39	L	2	0	2	0	0	3	1	0	2	1	0	0	0
76	168	53.5	Alcohol	483864	1	39	R	2	0	3	1	1	3	1	0	2	1	0	1	1
77	175	55	Steroid	466415	1	37	R	2	0	3	1	1	3	1	0	2	1	0	1	1
78	175	55	Steroid	466415	1	37	L	2	0	4	1	1	4	1	0	2	1	0	0	0
79	170	70	Alcohol	459218	1	32	R	3	1	3	1	1	3	1	3	1	1	0	0	0
80	170	73	Alcohol	573976	1	27	L	4	1	4	1	1	4	1	0	2	1	0	0	0
81	172	67.5	Femoral neck fracture	461977	2	55	L	2	0	3	1	1	3	1	0	2	1	0	0	0
82	172	70	Steroid	460279	1	38	R	2	0	2	0	0	2	0	2	0	0	0	0	0
83	172	70	Steroid	460279	1	38	L	3	1	3	1	1	3	1	3	1	1	0	0	0
84	160	44.1	Steroid	473471	2	30	R	4	1	4	1	1	4	1	4	1	1	0	0	0
85	162	55	Alcohol	494965	1	54	R	2	0	3	1	1	3	1	0	2	1	0	0	0
86	162	55	Alcohol	494965	1	54	L	3	1	4	1	1	4	1	4	1	1	0	0	0
87	150	42.5	Steroid	458643	2	30	L	2	0	2	0	0	3	1	3	1	1	0	0	0
88	150	42.5	Steroid	458643	2	30	R	2	0	3	1	1	3	1	3	1	1	0	0	0
89	173	59.5	Steroid	514878	1	26	L	2	0	3	1	1	3	1	0	2	1	0	1	1
90	173	59.5	Steroid	514878	1	26	R	4	1	4	1	1	4	1	0	2	1	0	0	0
91	168	54	Steroid	489771	2	18	L	2	0	2	0	0	2	0	0	2	0	0	0	0
92	168	54	Steroid	489771	2	18	R	3	1	3	1	1	3	1	0	2	1	0	0	0
93	169	60	Alcohol	519199	1	34	R	2	0	3	1	1	3	1	3	1	1	0	1	1
94	169	60	Alcohol	519199	1	34	L	3	1	3	1	1	3	1	3	1	1	0	1	1
95	165	60.3	Steroid	510343	1	44	L	2	0	3	1	1	3	1	3	1	1	0	1	1
96	173	72	Alcohol	556071	1	51	L	2	0	2	0	0	2	0	3	1	1	0	0	0
97	173	72	Alcohol	556071	1	51	L	3	1	2	0	1	3	1	3	1	1	1	0	1
98	173	74.2	Alcohol	553241	1	64	L	2	0	2	0	0	2	0	2	0	0	0	0	0
99	173	74.2	Alcohol	553241	1	64	R	3	1	4	1	1	4	1	4	1	1	0	0	0
100	168	93	Steroid	475037	1	45	L	2	0	2	0	0	2	0	2	0	0	0	0	0
101	168	93	Steroid	475037	1	45	R	2	0	3	1	0	2	0	3	1	1	0	1	1
102	170	61	Steroid	470835	1	36	R	2	0	3	1	1	3	1	3	1	1	0	1	1
103	170	61	Steroid	470835	1	36	L	3	1	3	1	1	3	1	3	1	1	1	1	1
104	171	60	Alcohol	494097	1	48	L	3	1	3	1	1	3	1	0	2	1	0	0	0
105	165	60	Alcohol	499237	1	36	L	4	1	4	1	1	4	1	4	1	1	0	0	0
106	165	65	Alcohol	463336	1	51	R	4	1	4	1	1	4	1	0	2	1	0	0	0
107	163	47.2	Steroid	506062	2	20	L	3	1	3	1	1	3	1	0	2	1	0	0	0
108	165	64	Steroid	506062	2	20	R	4	1	4	1	1	4	1	0	2	1	0	0	0
109	176	52	Steroid	567964	1	48	L	2	0	2	0	0	2	0	2	0	0	0	0	0
110	176	52	Steroid	567964	1	48	L	3	1	2	0	1	3	1	3	1	1	1	0	1
111	165	45.7	Steroid	533477	2	28	L	2	0	2	0	0	2	0	3	1	1	0	0	0
112	165	45.7	Steroid	533477	2	28	R	3	1	2	0	1	3	1	3	1	1	0	0	0
113	174	62	Steroid	531641	1	23	R	2	0	3	1	1	3	1	3	1	1	0	1	1
114	174	62	Steroid	531641	1	23	L	2	0	2	0	0	2	0	2	0	0	0	0	0
115	158	60	Steroid	491956	2	20	R	2	0	3	1	1	3	1	3	1	1	0	0	0
116	158	60	Steroid	491956	2	20	L	3	1	3	1	1	3	1	3	1	1	0	1	1
117	178	75	Idiopathic	517090	1	42	L	2	0	3	1	1	3	1	3	1	1	0	0	0
118	178	75	Idiopathic	517090	1	42	R	2	0	2	0	0	2	0	2	0	0	0	0	0
119	176	68	Alcohol	464714	1	60	L	2	0	2	0	0	2	0	0	2	0	0	0	0
120	176	68	Alcohol	464714	1	60	R	3	1	3	1	1	3	1	0	2	1	0	1	1
121	164	52	Steroid	502470	2	19	L	2	0	2	0	0	2	0	2	0	0	0	0	0
122	164	52	Steroid	502470	2	19	R	3	1	3	1	1	3	1	3	1	1	1	1	1
123	169	68	Idiopathic	556980	1	40	R	2	0	2	0	0	2	0	0	2	0	0	0	0
124	169	68	Idiopathic	556980	1	40	L	2	0	4	1	1	4	1	0	2	1	0	0	0
125	168	61.6	Steroid	525782	1	32	R	2	0	2	0	0	3	1	2	0	1	0	0	0
126	168	61.6	Steroid	525782	1	32	L	4	1	4	1	1	4	1	4	1	1	0	0	0
127	174	70	Steroid	513432	1	20	L	2	0	2	0	0	2	0	0	2	0	0	0	0
128	174	70	Steroid	513432	1	20	R	4	1	4	1	1	4	1	4	1	1	0	0	0
129	173	63	Steroid	466962	1	41	L	3	1	3	1	1	3	1	3	1	1	0	1	1
130	172	77.1	Femoral neck fracture	574826	1	51	L	3	1	3	1	1	3	1	0	2	1	0	0	0
131	175	68	Alcohol		1	46	R	3	1	3	1	1	3	1	0	2	1	0	0	0
132	156	54	Steroid	522990	2	32	L	3	1	3	1	1	3	1	0	2	1	0	0	0
133	166	49	Idiopathic	501434	2	45	R	3	1	3	1	1	3	1	3	1	1	0	0	0
134	162	76.2	Alcohol	507229	1	50	R	2	0	2	0	0	2	0	2	0	0	0	0	0
135	162	76.2	Alcohol	507229	1	50	L	3	1	3	1	1	3	1	3	1	1	0	0	0
136	175	74	Alcohol	459838	1	47	R	2	0	3	1	1	3	1	3	1	1	0	1	1
137	175	74	Alcohol	459838	1	47	R	2	0	2	0	0	2	0	2	0	0	0	0	0
138	170	75	Alcohol	476746	1	44	R	3	1	3	1	1	3	1	3	1	1	0	0	0
139	165	68.2	Steroid	504276	1	34	R	3	1	3	1	1	3	1	3	1	1	0	0	0
140	165	68.2	Steroid	504276	1	34	L	3	1	3	1	1	3	1	3	1	1	0	0	0
141	169	75.2	Steroid	474416	1	37	L	2	0	2	0	0	2	0	2	0	0	0	0	0
142	169	75.2	Steroid	474416	1	37	R	4	1	4	1	1	4	1	4	1	1	0	0	0
143	169	70	Idiopathic	465961	1	51	L	4	1	4	1	1	4	1	0	2	1	0	0	0
144	168	84	Alcohol	496678	1	38	R	2	0	3	1	1	3	1	3	1	1	0	0	0
145	168	84	Alcohol	496678	1	38	L	2	0	2	0	0	2	0	2	0	0	0	0	0
146	165	60	Alcohol	490423	1	46	L	2	0	3	1	1	3	1	0	2	1	0	0	0
147	165	60	Alcohol	490423	1	46	R	3	1	3	1	1	3	1	0	2	1	0	0	0
148	165	70.9	Steroid	544485	1	44	L	2	0	3	1	1	3	1	3	1	1	0	1	1
149	170	65	Steroid	464800	2	25	L	2	0	2	0	0	2	0	2	0	0	0	0	0
150	170	65	Steroid	464800	2	25	R	4	1	4	1	1	4	1	4	1	1	0	0	0
151	173	50	Steroid	570293	1	32	R	2	0	3	1	1	3	1	3	1	1	0	0	0
152	170	60	Idiopathic	507338	1	34	R	2	0	2	0	0	3	1	3	1	1	0	0	0
153	170	60	Idiopathic	507338	1	34	L	2	0	3	1	1	3	1	3	1	1	0	0	0
154	158	43.5	Steroid	510609	2	28	R	2	0	2	0	0	2	0	0	2	0	0	0	0
155	158	43.5	Steroid	510609	2	28	L	2	0	2	0	0	2	0	0	2	0	0	0	0
156	187	67	Steroid	531933	1	32	L	2	0	2	0	0	2	0	0	2	0	0	0	0
157	174	75	Alcohol	507076	1	44	L	4	1	4	1	1	4	1	3	1	1	0	0	0
158	153	46.5	Steroid	483268	2	45	L	3	1	3	1	1	3	1	3	1	1	1	1	1
159	168	67	Alcohol	516979	1	33	L	3	1	2	0	1	3	1	0	2	1	1	0	1
160	155	47.8	Steroid	550634	2	32	L	3	1	3	1	1	3	1	0	2	1	0	0	0
161	171	71	Steroid	502733	1	48	L	2	0	4	1	1	4	1	4	1	1	0	0	0
162	171	71	Steroid	502733	1	48	R	3	1	4	1	1	4	1	4	1	1	0	0	0
163	175	77.1	Steroid	495558	1	31	L	2	0	2	0	0	2	0	2	0	0	0	0	0
164	175	77.1	Steroid	495558	1	31	R	3	1	4	1	1	4	1	4	1	1	0	0	0
165	175	69	Idiopathic		1	39	L	2	0	3	1	1	3	1	0	2	1	0	1	1
166	175	69	Idiopathic		1	39	R	3	1	3	1	1	3	1	0	2	1	0	1	1
167	165	55	Idiopathic	511105	1	45	L	2	0	3	1	1	3	1	3	1	1	0	0	0
168	165	55	Idiopathic	511105	1	45	R	2	0	2	0	0	2	0	2	0	0	0	0	0
169	150	41	Steroid	428197	2	31	R	3	1	3	1	1	3	1	3	1	1	0	1	1
170	158	56	Femoral neck fracture	494098	2	68	L	3	1	3	1	1	3	1	0	2	1	0	0	0
171	170	73	Alcohol		1	30	R	2	0	3	1	1	3	1	0	2	1	0	1	1
172	170	73	Alcohol		1	30	L	2	0	2	0	0	2	0	0	2	0	0	0	0
173	155	52	Steroid	421501	2	23	L	2	0	2	0	0	2	0	2	0	0	0	0	0
174	155	52	Steroid	421501	2	23	R	2	0	2	0	0	2	0	2	0	0	0	0	0
175	165	49	Steroid	492046	2	26	L	2	0	2	0	0	2	0	3	1	1	0	0	0
176	165	49	Steroid	492046	2	26	R	4	1	4	1	1	4	1	4	1	1	0	0	0
177	174	80	Steroid	524984	1	52	R	2	0	2	0	0	3	1	3	1	1	0	0	0
178	174	80	Steroid	524984	1	52	L	2	0	2	0	0	2	0	2	0	0	0	0	0
179	175	87	Idiopathic	352464	1	45	R	2	0	3	1	1	3	1	3	1	1	0	0	0
180	175	87	Idiopathic	352464	1	45	L	2	0	3	1	1	3	1	3	1	1	0	0	0
181	176	77	Alcohol	519525	1	48	R	2	0	2	0	0	2	0	2	0	0	0	0	0
182	176	77	Alcohol	519525	1	48	L	3	1	2	0	1	3	1	3	1	1	0	0	0
183	177	78	Alcohol	444598	1	56	L	3	1	3	1	1	3	1	0	2	1	0	0	0
184	167	66.4	Steroid	478079	1	50	R	3	1	4	1	1	4	1	0	2	1	1	1	1
185	167	66.4	Steroid	478079	1	50	L	3	1	4	1	1	4	1	0	2	1	1	1	1
186	158	48.5	Idiopathic	528203	2	35	L	3	1	3	1	1	3	1	3	1	1	0	0	0
187	158	48.5	Idiopathic	528203	2	35	R	3	1	3	1	1	3	1	3	1	1	0	0	0
188	173	73.7	Steroid	516581	1	41	L	3	1	3	1	1	3	1	3	1	1	0	1	1
189	163	81	Steroid	486904	1	43	L	2	0	2	0	0	2	0	0	2	0	0	0	0
190	180	62	Steroid	546978	1	31	R	2	0	2	0	0	2	0	0	2	0	0	0	0
191	180	62	Steroid	546978	1	31	L	2	0	2	0	0	2	0	0	2	0	0	0	0
192	175	72	Steroid	512654	1	40	R	2	0	2	0	0	2	0	2	0	0	0	0	0
193	175	72	Steroid	512654	1	40	L	2	0	2	0	0	2	0	2	0	0	0	0	0
194	176	74	Steroid		1	24	R	3	1	3	1	1	3	1	3	1	1	0	0	0
195	176	74	Steroid		1	24	L	3	1	3	1	1	3	1	3	1	1	0	1	1
196	172	84	Alcohol	521940	1	48	L	3	1	3	1	1	3	1	3	1	1	0	1	1
197	172	67	Alcohol	548598	1	30	L	2	0	3	1	1	3	1	3	1	1	0	1	1
198	172	67	Alcohol	548598	1	30	R	2	0	2	0	0	2	0	2	0	0	0	0	0
199	170	65	Alcohol	554207	1	51	R	2	0	3	1	1	3	1	3	1	1	0	0	0
200	170	65	Alcohol	554207	1	51	L	2	0	2	0	0	2	0	2	0	0	0	0	0
201	170	65	Alcohol	447757	1	33	L	3	1	3	1	1	3	1	3	1	1	0	1	1
202	170	65	Alcohol	447757	1	33	R	4	1	4	1	1	4	1	4	1	1	0	1	1
203	170	75	Alcohol	471202	1	55	R	2	0	2	0	0	2	0	2	0	0	0	0	0
204	170	75	Alcohol	471202	1	55	L	3	1	3	1	1	3	1	3	1	1	0	1	1
205	165	62.4	Alcohol	549523	1	37	R	2	0	2	0	0	2	0	0	2	0	0	0	0
206	170	65.4	Alcohol	557110	1	49	L	2	0	2	0	0	2	0	2	0	0	0	0	0
207	170	65.4	Alcohol	557110	1	49	R	3	1	3	1	1	3	1	3	1	1	0	0	0
208	173	78.5	Alcohol	486912	1	48	R	2	0	3	1	1	3	1	3	1	1	0	1	1
209	173	78.5	Alcohol	486912	1	48	L	3	1	3	1	1	3	1	3	1	1	0	1	1
210	152	58.8	Idiopathic	490611	2	58	L	3	1	3	1	1	3	1	3	1	1	0	0	0
211	170	60	Steroid		1	48	L	4	1	4	1	1	4	1	0	2	1	0	0	0
212	171	55.3	Alcohol		1	29	R	3	1	3	1	1	3	1	3	1	1	0	1	1
213	172	77.5	Steroid	521379	1	36	L	3	1	4	1	1	4	1	4	1	1	0	0	0
214	180	84	Steroid	547392	1	23	L	3	1	3	1	1	3	1	3	1	1	0	1	1
215	180	84	Steroid	547392	1	23	R	3	1	3	1	1	3	1	4	1	1	0	1	1
216	160	41	Steroid	469164	2	18	L	2	0	2	0	0	2	0	2	0	0	0	0	0
217	160	41	Steroid	469164	2	18	R	4	1	3	1	1	3	1	4	1	1	0	0	0
218	161	59.4	Steroid	533492	2	34	R	2	0	2	0	0	2	0	2	0	0	0	0	0
219	161	59.4	Steroid	533492	2	34	L	3	1	3	1	1	3	1	3	1	1	0	0	0
220	159	53.5	Steroid	458393	2	37	R	2	0	3	1	1	3	1	3	1	1	0	1	1
221	159	53.5	Steroid	458393	2	37	L	2	0	3	1	1	3	1	3	1	1	0	1	1
222	168	86.7	Idiopathic	512591	2	32	L	3	1	4	1	1	4	1	4	1	1	0	1	1
223	168	70	Alcohol	482760	2	35	R	4	1	4	1	1	4	1	0	2	1	0	0	0
224	168	70	Alcohol	482760	2	35	L	4	1	4	1	1	4	1	0	2	1	0	0	0
225	170	80	Alcohol	569612	1	46	R	2	0	2	0	0	2	0	0	2	0	0	0	0
226	170	80	Alcohol	569612	1	46	L	3	1	3	1	1	3	1	0	2	1	0	1	1
227	176	98	Alcohol	502692	1	34	R	2	0	3	1	1	3	1	0	2	1	0	0	0
228	176	98	Alcohol	502692	1	34	L	3	1	3	1	1	3	1	0	2	1	0	0	0
229	173	74	Alcohol	456972	1	44	R	2	0	3	1	1	3	1	3	1	1	0	1	1
230	173	74	Alcohol	456972	1	44	L	3	1	3	1	1	3	1	3	1	1	0	1	1
231	173	72	Alcohol	535277	1	32	L	2	0	2	0	0	2	0	2	0	0	0	0	0
232	173	72	Alcohol	535277	1	32	R	3	1	4	1	1	4	1	4	1	1	0	0	0
233	151	42	Steroid	472076	2	25	L	2	0	3	1	1	3	1	3	1	1	0	1	1
234	151	42	Steroid	472076	2	26	R	4	1	4	1	1	4	1	4	1	1	0	0	0
235	170	70	Alcohol	476823	2	38	R	2	0	2	0	0	2	0	0	2	0	0	0	0
236	170	70	Alcohol	476823	2	38	L	3	1	3	1	1	3	1	0	2	1	0	0	0
237	173	75	Steroid	524908	1	44	L	4	1	4	1	1	4	1	4	1	1	0	1	1
238	173	75	Alcohol	436243	1	41	R	2	0	2	0	0	2	0	0	2	0	0	0	0
239	173	75	Alcohol	436243	1	41	L	4	1	3	1	1	4	1	4	1	1	0	0	0
240	171	77	Alcohol	499477	1	34	R	2	0	3	1	1	3	1	3	1	1	0	1	1
241	171	77	Alcohol	499477	1	34	L	2	0	2	0	0	2	0	3	1	1	0	0	0
242	164	72.3	Alcohol	494270	1	49	R	3	1	3	1	1	3	1	3	1	1	0	0	0
243	164	72.3	Alcohol	494270	1	49	L	4	1	4	1	1	4	1	4	1	1	0	0	0
244	170	53.5	Alcohol	502440	1	29	L	2	0	2	0	0	2	0	2	0	0	0	0	0
245	170	53.5	Alcohol	502440	1	29	R	3	1	3	1	1	3	1	3	1	1	0	0	0
246	174	72	Steroid	547993	1	36	R	3	1	3	1	1	3	1	0	2	1	0	0	0
247	158	50	Alcohol	480445	1	37	L	3	1	3	1	1	3	1	3	1	1	1	1	1
248	158	50	Alcohol	480445	1	37	R	3	1	3	1	1	3	1	3	1	1	1	1	1
249	167	92	Alcohol	490485	1	51	L	3	1	3	1	1	3	1	3	1	1	0	1	1
250	163	62.9	Steroid	542556	2	17	L	2	0	2	0	0	2	0	3	1	1	0	0	0
251	163	62.9	Steroid	542556	2	17	R	4	1	4	1	1	4	1	4	1	1	0	1	1
252	156	46	Steroid	438853	2	23	L	2	0	2	0	0	2	0	2	0	0	0	0	0
253	156	46	Steroid	438853	2	23	R	2	0	4	1	1	4	1	4	1	1	0	0	0
254	153	56	Steroid	494555	2	35	L	3	1	3	1	1	3	1	0	2	1	0	1	1
255	165	69	Alcohol	462371	1	39	R	3	1	4	1	1	4	1	4	1	1	0	0	0
256	170	53	Alcohol	473098	1	23	R	3	1	3	1	1	3	1	3	1	1	1	1	1
257	170	53	Alcohol	473098	1	23	L	4	1	3	1	1	4	1	4	1	1	0	0	0
258	158	60	Alcohol	540517	1	33	L	2	0	2	0	0	2	0	2	0	0	0	0	0
259	172	80	Alcohol	516582	1	60	R	2	0	3	1	1	3	1	0	2	1	0	0	0
260	153	56.7	Idiopathic	379431	2	46	R	3	1	3	1	1	3	1	0	2	1	0	1	1
261	153	56.7	Idiopathic	379431	2	46	L	3	1	4	1	1	4	1	0	2	1	0	0	0
262	163	64	Alcohol	500206	1	48	L	4	1	4	1	1	4	1	0	2	1	0	0	0
263	175	60	Alcohol	514515	1	60	R	3	1	2	0	1	3	1	0	2	1	0	0	0
264	180	64.9	Steroid	494434	1	42	R	3	1	3	1	1	3	1	3	1	1	0	0	0
265	155	43.7	Idiopathic	485877	2	21	L	4	1	4	1	1	4	1	4	1	1	0	0	0
266	155	43.7	Idiopathic	485877	2	21	R	4	1	4	1	1	4	1	4	1	1	0	0	0
267	168	68.8	Alcohol	476073	1	47	R	2	0	2	0	0	2	0	2	0	0	0	0	0
268	168	68.8	Alcohol	476073	1	47	L	3	1	3	1	1	3	1	3	1	1	0	0	0
269	173	51	Steroid	486980	1	46	L	4	1	4	1	1	4	1	4	1	1	0	0	0
270	175	72.5	Alcohol	466888	1	28	L	2	0	3	1	1	3	1	3	1	1	0	1	1
271	175	72.5	Alcohol	466888	1	28	R	3	1	3	1	1	3	1	3	1	1	1	0	1
272	175	73	Steroid		1	25	R	4	1	4	1	1	4	1	4	1	1	0	0	0
273	168	60	Idiopathic	459349	1	38	R	4	1	4	1	1	4	1	4	1	1	0	0	0
274	168	60	Idiopathic	459349	1	38	L	4	1	4	1	1	4	1	4	1	1	0	0	0
275	173	75	Steroid	576911	1	51	L	2	0	2	0	0	3	1	3	1	1	0	0	0
276	173	75	Steroid	576911	1	51	R	2	0	2	0	0	2	0	2	0	0	0	0	0
277	168	80	Alcohol	551714	1	28	L	2	0	2	0	0	3	1	3	1	1	0	0	0
278	168	80	Alcohol	551714	1	28	R	2	0	2	0	0	3	1	3	1	1	0	0	0
279	167	60	Steroid	578617	2	23	L	2	0	2	0	0	2	0	3	1	1	0	0	0
280	165	60	Steroid	495954	2	35	R	4	1	4	1	1	4	1	0	2	1	0	0	0
281	165	60	Steroid	495954	2	35	L	4	1	4	1	1	4	1	0	2	1	0	0	0
282	160	65	Idiopathic	541213	1	31	L	3	1	3	1	1	3	1	3	1	1	0	0	0
283	158	44.4	Steroid	221131	1	27	R	4	1	4	1	1	4	1	4	1	1	0	0	0
284	158	44.4	Steroid	221131	1	27	L	4	1	4	1	1	4	1	4	1	1	0	0	0
285	160	59	Steroid	512536	1	42	L	2	0	4	1	1	4	1	4	1	1	0	0	0
286	174	69	Steroid	474574	1	58	R	2	0	3	1	1	3	1	0	2	1	0	0	0
287	180	88	Steroid	499733	1	32	R	2	0	2	0	0	2	0	0	2	0	0	0	0
288	180	88	Steroid	499733	1	32	L	2	0	2	0	0	2	0	0	2	0	0	0	0
289	176	78	Steroid	520044	1	27	R	2	0	2	0	0	2	0	2	0	0	0	0	0
290	176	78	Steroid	520044	1	27	L	3	1	4	1	1	4	1	4	1	1	0	0	0
291	175	74	Femoral neck fracture	459172	1	30	R	2	0	2	0	0	2	0	0	2	0	0	0	0
292	174	70	Alcohol	305931	1	44	R	2	0	2	0	0	2	0	2	0	0	0	0	0
293	170	61	Alcohol	531421	1	29	R	3	1	3	1	1	3	1	3	1	1	0	1	1
294	153	40.8	Steroid	463007	2	23	L	2	0	2	0	0	2	0	0	2	0	0	0	0
295	153	40.8	Steroid	463007	2	23	R	4	1	4	1	1	4	1	0	2	1	0	0	0
296	169	72	Steroid	545216	1	46	L	2	0	2	0	0	2	0	2	0	0	0	0	0
297	170	79	Alcohol	574938	1	45	L	4	1	4	1	1	4	1	4	1	1	0	0	0
298	166	74.6	Idiopathic	466937	1	21	R	3	1	3	1	1	3	1	3	1	1	1	1	1
299	166	74.6	Idiopathic	466937	1	21	L	3	1	4	1	1	4	1	4	1	1	0	0	0
300	174	74.5	Steroid	456907	1	61	R	2	0	3	1	1	3	1	3	1	1	0	0	0
301	175	73	Steroid	461311	1	30	L	3	1	4	1	1	4	1	4	1	1	0	0	0
302	159	50	Steroid	577387	2	30	R	3	1	3	1	1	3	1	3	1	1	0	0	0
303	167	75	Alcohol	513714	1	47	L	3	1	3	1	1	3	1	0	2	1	0	1	1
304	170	67	Idiopathic	212886	1	43	R	2	0	2	0	0	2	0	0	2	0	0	0	0
305	178	77	Alcohol	465064	1	31	L	2	0	2	0	0	2	0	2	0	0	0	0	0
306	173	68	Steroid	488369	1	46	L	2	0	2	0	0	2	0	0	2	0	0	0	0
307	173	68	Steroid	488369	1	46	R	2	0	2	0	0	2	0	0	2	0	0	0	0
308	170	90	Steroid	466186	1	30	R	3	1	3	1	1	3	1	3	1	1	0	0	0
309	170	90	Steroid	466186	1	30	L	3	1	3	1	1	3	1	3	1	1	0	1	1
310	168	68	Alcohol	494520	1	45	L	2	0	3	1	1	3	1	2	0	1	0	1	1
311	168	68	Alcohol	494520	1	45	R	3	1	3	1	1	3	1	3	1	1	0	0	0
312	183	73	Steroid	483792	1	34	R	2	0	2	0	0	2	0	0	2	0	0	0	0
313	183	73	Steroid	483792	1	34	R	3	1	3	1	1	3	1	0	2	1	0	1	1
314	172	52	Alcohol	496209	1	31	R	2	0	2	0	0	3	1	0	2	1	0	0	0
315	172	52	Alcohol	496209	1	31	L	2	0	3	1	1	3	1	0	2	1	0	0	0
316	166	60	Steroid	515686	2	25	L	2	0	2	0	0	2	0	2	0	0	0	0	0
317	166	60	Steroid	515686	2	25	R	4	1	4	1	1	4	1	4	1	1	0	0	0
318	173	77.5	Steroid	472432	1	26	R	2	0	3	1	1	3	1	3	1	1	0	0	0
319	173	77.5	Steroid	472432	1	26	L	2	0	2	0	0	2	0	2	0	0	0	0	0
320	166	66	Steroid	462201	2	32	R	3	1	3	1	1	3	1	0	2	1	0	0	0
321	166	66	Steroid	462201	2	32	L	3	1	4	1	1	4	1	0	2	1	0	0	0
322	165	65	Idiopathic	526288	1	29	R	2	0	2	0	0	2	0	3	1	1	0	0	0
323	165	65	Idiopathic	526288	1	29	L	3	1	3	1	1	3	1	3	1	1	0	0	0
324	165	62	Steroid	525541	1	29	L	2	0	2	0	0	2	0	2	0	0	0	0	0
325	165	62	Steroid	525541	1	29	R	4	1	4	1	1	4	1	4	1	1	0	0	0
326	177	73	Steroid	467664	1	35	R	2	0	2	0	0	2	0	2	0	0	0	0	0
327	177	73	Steroid	467664	1	35	L	4	1	4	1	1	4	1	4	1	1	0	0	0
328	170	74	Steroid	458546	1	45	L	3	1	3	1	1	3	1	3	1	1	0	0	0
329	178	76	Femoral neck fracture	461630	1	30	L	3	1	3	1	1	3	1	0	2	1	0	0	0
330	158	60	Steroid	468133	2	48	L	4	1	3	1	1	4	1	4	1	1	1	1	1
331	168	57	Steroid	532550	1	36	L	2	0	2	0	0	2	0	3	1	1	0	0	0
332	168	57	Steroid	532550	1	36	R	3	1	3	1	1	3	1	3	1	1	0	0	0
333	150	51	Steroid	362227	2	40	L	2	0	3	1	1	3	1	0	2	1	0	0	0
334	175	80	Alcohol	548023	1	29	R	2	0	3	1	1	3	1	3	1	1	0	1	1
335	175	80	Alcohol	548023	1	29	L	2	0	2	0	0	2	0	2	0	0	0	0	0
336	172	76	Steroid	500680	1	36	L	3	1	4	1	1	4	1	0	2	1	0	0	0
337	159	59	Alcohol	476241	2	37	L	2	0	3	1	1	3	1	0	2	1	0	0	0
338	167	49.4	Steroid	NA	2	27	L	4	1	4	1	1	4	1	4	1	1	0	0	0
339	167	49.4	Steroid	NA	2	27	L	4	1	4	1	1	4	1	4	1	1	0	0	0
340	176	68	Steroid	557852	1	33	L	4	1	4	1	1	4	1	4	1	1	0	0	0
341	174	77.5	Alcohol	548011	1	31	L	3	1	4	1	1	4	1	4	1	1	0	1	1
342	176	78	Steroid	515190	1	31	R	3	1	3	1	1	3	1	3	1	1	0	0	0
343	165	70	Steroid	476763	1	32	R	2	0	2	0	0	3	1	3	1	1	0	0	0
344	180	95	Steroid	527440	1	26	L	2	0	2	0	0	2	0	0	2	0	0	0	0
345	180	95	Steroid	527440	1	26	R	3	1	3	1	1	3	1	0	2	1	1	0	1
346	176	75	Alcohol	457939	1	53	L	2	0	2	0	0	2	0	2	0	0	0	0	0
347	162	43	Idiopathic	567488	2	18	L	2	0	3	1	1	3	1	3	1	1	0	0	0
348	170	55	Steroid	533834	2	40	L	4	1	4	1	1	4	1	4	1	1	0	0	0
349	173	74	Steroid	470900	1	30	R	2	0	3	1	1	3	1	3	1	1	0	0	0
350	173	74	Steroid	470900	1	30	L	4	1	4	1	1	4	1	4	1	1	0	1	1
351	165	56.8	Steroid	416092	1	35	R	3	1	4	1	1	4	1	4	1	1	0	0	0
352	155	44	Steroid	545738	2	26	L	3	1	4	1	1	4	1	4	1	1	0	0	0
353	155	44	Steroid	545738	2	26	R	4	1	4	1	1	4	1	4	1	1	0	0	0
354	172	69	Idiopathic	462344	1	31	L	3	1	3	1	1	3	1	3	1	1	1	1	1
355	172	69	Idiopathic	462344	1	31	R	4	1	4	1	1	4	1	4	1	1	0	0	0
356	175	90	Alcohol	527042	1	34	L	2	0	2	0	0	3	1	3	1	1	0	0	0
357	175	90	Alcohol	527042	1	34	R	3	1	3	1	1	3	1	3	1	1	0	0	0
358	162	70	Steroid	542144	1	51	R	2	0	2	0	0	2	0	2	0	0	0	0	0
359	162	70	Steroid	542144	1	51	L	2	0	2	0	0	2	0	2	0	0	0	0	0
360	176	58	Alcohol	483026	1	36	R	2	0	2	0	0	3	1	0	2	1	0	0	0
361	176	58	Alcohol	483026	1	36	L	4	1	4	1	1	4	1	0	2	1	0	0	0
362	157	53.5	Femoral neck fracture	486162	2	35	L	4	1	4	1	1	4	1	4	1	1	0	0	0
363	151	47.6	Steroid	528728	2	23	R	2	0	2	0	0	3	1	0	2	1	0	0	0
364	168	54	Steroid	467943	1	32	L	4	1	4	1	1	4	1	4	1	1	0	0	0
365	168	54	Steroid	467943	1	32	R	4	1	4	1	1	4	1	4	1	1	0	0	0
366	171	56.2	Alcohol	478202	1	34	L	2	0	2	0	0	2	0	0	2	0	0	0	0
367	171	56.2	Alcohol	478202	1	34	R	4	1	4	1	1	4	1	0	2	1	0	0	0
368	172	70	Alcohol	494113	1	47	L	2	0	3	1	1	3	1	0	2	1	0	0	0
369	172	70	Alcohol	494113	1	47	R	2	0	2	0	0	2	0	0	2	0	0	0	0
370	162	65	Steroid	461785	2	44	R	2	0	2	0	0	2	0	3	1	1	0	0	0
371	174	75	Steroid	446592	1	44	R	2	0	2	0	0	3	1	2	0	1	0	0	0
372	174	75	Steroid	446592	1	44	L	2	0	2	0	0	2	0	2	0	0	0	0	0
373	153	59.2	Steroid	548559	2	55	L	2	0	2	0	0	2	0	0	2	0	0	0	0
374	174	70	Idiopathic		1	55	L	3	1	3	1	1	3	1	0	2	1	0	1	1
375	186	86	Alcohol	464405	1	38	R	2	0	3	1	1	3	1	3	1	1	0	1	1
376	186	86	Alcohol	464405	1	38	L	3	1	4	1	1	4	1	4	1	1	0	0	0
377	167	46	Alcohol	503126	1	37	L	2	0	2	0	0	3	1	0	2	1	0	0	0
378	167	46	Alcohol	503126	1	37	R	3	1	3	1	1	3	1	0	2	1	1	1	1
379	172	57	Idiopathic	541817	1	40	R	2	0	2	0	0	2	0	3	1	1	0	0	0
380	172	57	Idiopathic	541817	1	40	L	3	1	4	1	1	4	1	4	1	1	1	1	1
381	172	75	Idiopathic	567671	1	35	R	2	0	3	1	1	3	1	0	2	1	0	1	1
382	172	75	Idiopathic	567671	1	35	L	2	0	3	1	1	3	1	0	2	1	0	1	1
383	169	53	Steroid	533513	1	28	L	2	0	2	0	0	2	0	3	1	1	0	0	0
384	170	76	Alcohol	564138	1	50	R	2	0	2	0	0	2	0	0	2	0	0	0	0
385	170	76	Alcohol	564138	1	50	L	4	1	4	1	1	4	1	0	2	1	0	1	1
386	176	48.6	Steroid	481964	2	43	L	4	1	4	1	1	4	1	4	1	1	0	0	0
387	174	70	Alcohol	579043	1	27	L	4	1	4	1	1	4	1	4	1	1	0	0	0
388	158	57	Idiopathic	486900	2	60	L	4	1	4	1	1	4	1	4	1	1	1	1	1
389	168	52	Alcohol	568832	1	29	L	2	0	2	0	0	3	1	3	1	1	0	0	0
390	167	63	Steroid	555487	1	26	R	2	0	2	0	0	3	1	3	1	1	0	0	0
391	167	63	Steroid	555487	1	26	L	2	0	2	0	0	2	0	2	0	0	0	0	0
392	172	59	Alcohol	553793	1	44	R	3	1	2	0	1	3	1	0	2	1	0	0	0
393	158	58	Steroid	486508	2	29	R	2	0	3	1	1	3	1	3	1	1	0	0	0
394	158	58	Steroid	486508	2	29	L	4	1	4	1	1	4	1	4	1	1	0	0	0
395	163	67	Alcohol	533844	1	53	R	3	1	2	0	1	3	1	3	1	1	0	0	0
396	170	61	Alcohol	529032	1	41	R	2	0	2	0	0	2	0	2	0	0	0	0	0
397	170	61	Alcohol	529032	1	41	L	4	1	4	1	1	4	1	4	1	1	0	0	0
398	174	60	Steroid	519061	1	31	L	2	0	2	0	0	2	0	2	0	0	0	0	0
399	174	60	Steroid	519061	1	31	R	2	0	2	0	0	2	0	2	0	0	0	0	0
400	168	64.5	Alcohol	541905	1	29	R	2	0	2	0	0	2	0	3	1	1	0	0	0
401	165	84.5	Steroid	558857	2	32	R	2	0	2	0	0	2	0	2	0	0	0	0	0
402	165	84.5	Steroid	558857	2	32	L	4	1	4	1	1	4	1	4	1	1	0	0	0
403	178	73	Steroid	544948	1	46	L	2	0	2	0	0	2	0	2	0	0	0	0	0
404	172	58	Steroid	502415	1	25	R	3	1	3	1	1	3	1	3	1	1	0	1	1
405	172	58	Steroid	502415	1	25	L	3	1	3	1	1	3	1	3	1	1	0	0	0
406	160	73.5	Steroid	577468	2	25	L	2	0	2	0	0	3	1	0	2	1	0	0	0
407	160	73.5	Steroid	577468	2	25	R	3	1	3	1	1	3	1	0	2	1	0	0	0
408	174	75	Alcohol	451726	1	32	L	4	1	4	1	1	4	1	0	2	1	0	1	1
409	170	56	Alcohol	482844	1	41	L	2	0	3	1	1	3	1	0	2	1	0	1	1
410	170	56	Alcohol	482844	1	41	R	3	1	4	1	1	4	1	0	2	1	0	1	1
411	174	76	Steroid	519692	1	44	L	2	0	2	0	0	3	1	0	2	1	0	0	0
412	174	76	Steroid	519692	1	44	L	4	1	4	1	1	4	1	0	2	1	0	0	0
413	173	82	Steroid	526620	1	28	R	2	0	2	0	0	2	0	2	0	0	0	0	0
414	173	82	Steroid	526620	1	28	L	3	1	4	1	1	4	1	4	1	1	0	0	0
415	172	90	Steroid	458589	1	37	L	2	0	3	1	1	3	1	3	1	1	0	0	0
416	172	90	Steroid	458589	1	37	R	2	0	4	1	1	4	1	4	1	1	0	0	0
417	170	69	Alcohol	484266	1	43	R	2	0	2	0	0	2	0	2	0	0	0	0	0
418	168	52	Steroid	525797	1	28	R	3	1	3	1	1	3	1	3	1	1	0	1	1
419	168	52	Steroid	525797	1	28	L	4	1	3	1	1	4	1	4	1	1	0	0	0
420	160	54	Steroid	485728	2	39	L	2	0	2	0	0	3	1	3	1	1	0	0	0
421	160	54	Steroid	485728	2	39	R	2	0	2	0	0	2	0	2	0	0	0	0	0
422	167	67.7	Alcohol	508850	1	50	L	2	0	2	0	0	2	0	2	0	0	0	0	0
423	167	67.7	Alcohol	508850	1	50	R	3	1	4	1	1	4	1	4	1	1	1	1	1
424	178	95.8	Steroid	470429	1	41	L	2	0	3	1	1	3	1	3	1	1	0	0	0
425	178	95.8	Steroid	470429	1	41	R	2	0	2	0	0	2	0	2	0	0	0	0	0
426	170	75	Idiopathic	506269	1	65	R	3	1	2	0	1	3	1	3	1	1	0	0	0
427	170	75	Idiopathic	535426	1	43	L	3	1	2	0	1	3	1	0	2	1	0	0	0
428	170	75	Steroid	505814	1	34	L	2	0	2	0	0	2	0	2	0	0	0	0	0
429	169	63	Alcohol	505814	1	34	R	3	1	4	1	1	4	1	4	1	1	0	0	0
430	169	63	Alcohol	449869	1	39	L	2	0	2	0	0	2	0	2	0	0	0	0	0
431	156	63	Alcohol	481126	2	47	R	4	1	4	1	1	4	1	4	1	1	0	0	0
432	156	63	Alcohol	481126	2	47	L	4	1	4	1	1	4	1	4	1	1	0	0	0
433	173	65	Idiopathic	420649	1	25	L	2	0	3	1	1	3	1	3	1	1	0	0	0
434	165	65	Steroid	465362	1	33	L	2	0	2	0	0	2	0	2	0	0	0	0	0
435	168	63	Alcohol	534769	1	39	L	2	0	2	0	0	2	0	2	0	0	0	0	0
436	168	63	Alcohol	534769	1	39	R	2	0	2	0	0	2	0	2	0	0	0	0	0
437	160	58	Alcohol	332328	1	50	R	2	0	2	0	0	2	0	2	0	0	0	0	0
438	160	58	Alcohol	332328	1	50	L	3	1	3	1	1	3	1	3	1	1	0	0	0
439	171	71	Alcohol	511010	1	49	L	2	0	2	0	0	2	0	0	2	0	0	0	0
440	171	71	Alcohol	511010	1	49	R	3	1	3	1	1	3	1	0	2	1	1	1	1
441	158	56	Steroid	401511	2	28	L	2	0	3	1	1	3	1	3	1	1	0	0	0
442	158	56	Steroid	401511	2	28	R	4	1	4	1	1	4	1	4	1	1	0	0	0
443	162	62	Steroid	499432	2	26	L	2	0	3	1	1	3	1	3	1	1	0	0	0
444	162	62	Steroid	499432	2	26	R	2	0	2	0	0	2	0	2	0	0	0	0	0
445	162	61.5	Alcohol	563798	1	38	R	2	0	3	1	1	3	1	0	2	1	0	0	0
446	162	61.5	Alcohol	563798	1	38	L	2	0	2	0	0	2	0	0	2	0	0	0	0
447	152	50	Femoral neck fracture	471601	2	26	R	2	0	2	0	0	2	0	2	0	0	0	0	0
448	152	50	Femoral neck fracture	471601	2	26	L	2	0	2	0	0	2	0	2	0	0	0	0	0
449	160	56	Steroid	479396	2	26	R	2	0	2	0	0	2	0	2	0	0	0	0	0
450	160	56	Steroid	479396	2	26	L	4	1	4	1	1	4	1	4	1	1	0	0	0
451	161	57	Steroid	420097	2	40	R	2	0	2	0	0	2	0	2	0	0	0	0	0
452	161	57	Steroid	420097	2	40	L	2	0	2	0	0	2	0	2	0	0	0	0	0
453	174	75	Steroid	506212	1	50	L	3	1	4	1	1	4	1	4	1	1	0	0	0
454	174	75	Steroid	506212	1	50	R	3	1	4	1	1	4	1	4	1	1	0	0	0
455	167	82	Steroid	478569	1	45	R	2	0	3	1	1	3	1	3	1	1	0	0	0
456	167	82	Steroid	538308	1	42	R	2	0	2	0	0	2	0	3	1	1	0	0	0
457	158	62	Steroid	318584	2	39	R	3	1	3	1	1	3	1	3	1	1	0	0	0
458	163	49	Steroid	475740	1	18	L	3	1	3	1	1	3	1	3	1	1	0	1	1
459	163	49	Steroid	475740	1	18	R	4	1	4	1	1	4	1	4	1	1	0	1	1
460	165	50	Steroid	455653	2	24	L	3	1	3	1	1	3	1	3	1	1	0	0	0
461	175	70	Steroid	521434	1	33	L	3	1	2	0	1	2	0	3	1	1	0	0	0
462	175	70	Steroid	521434	1	33	R	3	1	3	1	1	2	0	3	1	1	0	0	0
463	175	70	Alcohol	501000	1	54	R	2	0	2	0	0	2	0	2	0	0	0	0	0
464	175	70	Alcohol	501000	1	54	L	3	1	3	1	1	3	1	3	1	1	0	0	0
465	173	86	Steroid	470807	1	48	L	3	1	2	0	1	3	1	3	1	1	0	0	0
466	173	86	Steroid	470807	1	48	R	2	0	2	0	0	2	0	2	0	0	0	0	0
467	168	62	Alcohol	559282	1	43	R	3	1	3	1	1	3	1	3	1	1	0	0	0
468	178	78	Steroid	515930	1	30	L	2	0	2	0	0	2	0	3	1	1	0	0	0
469	178	78	Steroid	515930	1	30	R	3	1	3	1	1	3	1	3	1	1	0	0	0
470	173	69	Steroid	553356	1	29	R	2	0	4	1	1	4	1	4	1	1	0	0	0
471	173	69	Steroid	553356	1	29	L	3	1	4	1	1	4	1	4	1	1	0	0	0
472	171	69	Alcohol	443686	1	44	L	2	0	2	0	0	2	0	0	2	0	0	0	0
473	160	51	Femoral neck fracture	502824	2	31	R	3	1	3	1	1	3	1	0	2	1	0	0	0
474	160	60.3	Alcohol	521426	2	56	L	2	0	2	0	0	2	0	3	1	1	0	0	0
475	183	56	Steroid	397455	1	31	L	2	0	2	0	0	3	1	2	0	1	0	0	0
476	183	56	Steroid	397455	1	31	R	3	1	3	1	1	3	1	3	1	1	0	0	0
477	170	47	Femoral neck fracture	556840	1	36	L	4	1	4	1	1	4	1	0	2	1	0	0	0
478	174	74	Steroid	456987	1	51	L	4	1	4	1	1	4	1	4	1	1	0	0	0
479	162	67.5	Steroid	483468	1	31	L	2	0	2	0	0	2	0	2	0	0	0	0	0
480	162	67.5	Steroid	483468	1	31	R	4	1	4	1	1	4	1	4	1	1	0	0	0
481	168	57	Steroid	532668	1	31	R	2	0	2	0	0	3	1	3	1	1	0	0	0
482	168	57	Steroid	532668	1	31	L	2	0	2	0	0	2	0	3	1	1	0	0	0
483	160	79	Steroid	161704	2	48	L	2	0	2	0	0	2	0	2	0	0	0	0	0
484	160	79	Steroid	161704	2	48	R	3	1	4	1	1	4	1	4	1	1	0	0	0
485	175	74	Steroid	489330	1	38	L	4	1	4	1	1	4	1	0	2	1	0	0	0
486	157	55	Steroid	565332	2	32	R	2	0	4	1	1	4	1	4	1	1	0	1	1
487	157	55	Steroid	565332	2	32	L	3	1	3	1	1	3	1	3	1	1	0	1	1
488	155	57	Steroid	547415	2	30	R	3	1	3	1	1	3	1	2	0	1	0	0	0
489	175	72	Alcohol	520344	1	28	R	2	0	3	1	1	3	1	3	1	1	0	1	1
490	175	72	Alcohol	520344	1	28	L	3	1	3	1	1	3	1	3	1	1	0	1	1
491	167	65	Alcohol	463143	1	23	L	3	1	4	1	1	4	1		2	1	0	0	0
492	154	50	Steroid	529311	2	30	R	4	1	4	1	1	4	1	4	1	1	0	0	0
493	154	50	Steroid	529311	2	30	L	4	1	4	1	1	4	1	4	1	1	0	0	0
494	165	50	Idiopathic	554704	2	54	L	2	0	4	1	1	4	1	0	2	1	0	0	0
495	175	67	Steroid	491448	1	34	L	2	0	2	0	0	2	0	2	0	0	0	0	0
496	175	67	Steroid	491448	1	34	R	2	0	2	0	0	2	0	2	0	0	0	0	0
497	165	61.5	Steroid	462052	1	53	R	3	1	3	1	1	3	1	3	1	1	0	1	1
498	165	65	Steroid	476994	1	52	L	2	0	2	0	0	2	0	2	0	0	0	0	0
499	165	65	Steroid	476994	1	52	R	4	1	4	1	1	4	1	4	1	1	0	0	0
500	167	60	Alcohol	571456	1	36	L	2	0	2	0	0	2	0	2	0	0	0	0	0
501	167	60	Alcohol	571456	1	36	R	3	1	3	1	1	3	1	3	1	1	0	1	1
502	165	57.5	Idiopathic	475287	1	55	R	2	0	2	0	0	3	1	3	1	1	0	0	0
503	165	57.5	Idiopathic	475287	1	55	L	3	1	3	1	1	3	1	3	1	1	0	0	0
504	168	64	Alcohol	484001	1	56	R	2	0	3	1	1	3	1	3	1	1	0	0	0
505	170	72	Alcohol	540793	1	36	R	2	0	2	0	0	3	1	3	1	1	0	0	0
506	154	50.5	Idiopathic	543708	2	29	L	2	0	3	1	1	3	1	0	2	1	0	1	1
507	154	50.5	Idiopathic	543708	2	29	R	2	0	2	0	0	2	0	0	2	0	0	0	0
508	170	57.3	Steroid	510426	1	37	L	2	0	2	0	0	3	1	0	2	1	0	0	0
509	170	57.3	Steroid	510426	1	37	R	3	1	2	0	1	3	1	0	2	1	0	0	0
510	175	78.5	Steroid	538149	1	85	R	2	0	2	0	0	3	1	0	2	1	0	0	0
511	175	65	Steroid	576638	1	30	R	2	0	2	0	0	2	0	2	0	0	0	0	0
512	170	72	Steroid	493999	1	31	R	3	1	3	1	1	3	1	3	1	1	0	1	1
513	173	71	Steroid	494171	1	34	L	2	0	2	0	0	2	0	3	1	1	0	0	0
514	173	71	Steroid	494171	1	34	R	2	0	2	0	0	2	0	3	1	1	0	0	0
515	183	72	Steroid	464661	1	30	R	2	0	2	0	0	2	0	3	1	1	0	0	0
516	180	84	Steroid	523641	1	51	R	2	0	2	0	0	3	1	3	1	1	0	0	0
517	163	63	Steroid	467682	1	33	R	3	1	3	1	1	3	1	3	1	1	0	0	0
518	163	63	Steroid	467682	1	33	L	3	1	4	1	1	4	1	4	1	1	1	0	1
519	159	58	Steroid	504168	2	25	R	4	1	4	1	1	4	1	4	1	1	0	0	0
520	174	60	Steroid	470281	1	25	L	3	1	3	1	1	3	1	3	1	1	1	0	1
521	174	60	Steroid	470281	1	25	R	3	1	3	1	1	3	1	3	1	1	0	1	1
522	165	49	Steroid	504290	2	23	L	4	1	4	1	1	4	1	4	1	1	0	0	0
523	175	78	Femoral neck fracture	516976	1	48	R	4	1	4	1	1	4	1	0	2	1	0	0	0
524	158	65.5	Idiopathic	466833	1	49	R	2	0	3	1	1	3	1	3	1	1	0	0	0
525	158	65.5	Idiopathic	466833	1	49	L	3	1	4	1	1	4	1	4	1	1	0	0	0
526	168	87.5	Alcohol	456992	1	51	R	3	1	4	1	1	4	1	4	1	1	0	0	0
527	168	47	Alcohol	522653	1	23	L	4	1	4	1	1	4	1	4	1	1	0	0	0
528	168	47	Alcohol	522653	1	23	R	4	1	4	1	1	4	1	4	1	1	0	0	0
529	174	62.5	Alcohol	533868	1	32	R	3	1	4	1	1	4	1	4	1	1	0	0	0
530	174	62.5	Alcohol	533868	1	32	L	4	1	4	1	1	4	1	4	1	1	0	0	0
531	155	45	Steroid	542853	2	37	L	2	0	4	1	1	4	1	4	1	1	0	0	0
532	170	73	Alcohol	555482	1	33	L	3	1	4	1	1	4	1	0	2	1	0	0	0
533	165	43	Idiopathic	576719	2	35	L	2	0	3	1	1	3	1	3	1	1	0	0	0
534	163	66	Alcohol	534709	1	56	L	2	0	2	0	0	2	0	2	0	0	0	0	0
535	168	59	Alcohol	502597	1	36	L	3	1	3	1	1	3	1	3	1	1	0	0	0
536	168	59	Alcohol	502597	1	36	R	2	0	2	0	0	2	0	2	0	0	0	0	0
537	164	56.7	Steroid	525376	2	49	L	2	0	2	0	0	2	0	2	0	0	0	0	0
538	164	56.7	Steroid	525376	2	49	R	2	0	2	0	0	2	0	2	0	0	0	0	0
539	174	74	Alcohol	489185	1	36	L	2	0	2	0	0	2	0	0	2	0	0	0	0
540	174	74	Alcohol	489185	1	36	R	4	1	4	1	1	4	1	0	2	1	0	0	0
541	168	70	Steroid	497217	1	37	R	3	1	3	1	1	3	1	3	1	1	0	1	1
542	176	78	Alcohol	473801	1	35	R	3	1	3	1	1	3	1	3	1	1	0	0	0
543	176	78	Alcohol	473801	1	35	L	3	1	3	1	1	3	1	3	1	1	0	0	0
544	165	62.5	Alcohol	501889	1	47	R	2	0	2	0	0	2	0	2	0	0	0	0	0
545	165	62.5	Alcohol	501889	1	47	L	2	0	2	0	0	2	0	2	0	0	0	0	0
546	155	56	Steroid	544867	2	22	L	2	0	3	1	1	3	1	3	1	1	0	1	1
547	155	56	Steroid	544867	2	22	R	3	1	3	1	1	3	1	3	1	1	0	1	1
548	157	65	Steroid	466772	2	53	R	2	0	2	0	0	2	0	2	0	0	0	0	0
549	157	65	Steroid	466772	2	53	L	2	0	2	0	0	2	0	2	0	0	0	0	0
550	157	53	Steroid	512525	2	49	R	3	1	3	1	1	3	1	3	1	1	0	0	0
551	157	53	Steroid	512525	2	49	R	3	1	3	1	1	3	1	3	1	1	0	1	1
552	175	68	Alcohol	550899	1	32	R	2	0	3	1	1	3	1	3	1	1	0	1	1
553	180	80	Alcohol	541757	1	28	L	2	0	2	0	0	2	0	2	0	0	0	0	0
554	170	80	Steroid	536667	1	31	R	3	1	3	1	1	3	1	3	1	1	1	1	1
555	175	72	Idiopathic	530966	1	35	R	2	0	2	0	0	2	0	2	0	0	0	0	0
556	175	72	Idiopathic	530966	1	35	L	2	0	2	0	0	2	0	2	0	0	0	0	0
557	156	48	Steroid	477990	2	36	L	3	1	2	0	1	3	1	3	1	1	0	0	0
558	156	48	Steroid	477990	2	37	R	2	0	2	0	0	2	0	2	0	0	0	0	0
559	168	70	Alcohol	558330	1	38	L	2	0	2	0	0	3	1	2	0	1	0	0	0
560	168	70	Alcohol	558330	1	38	R	2	0	3	1	1	3	1	3	1	1	0	0	0
561	167	53	Steroid	463147	1	23	R	4	1	4	1	1	4	1	0	2	1	1	1	1
562	167	53	Steroid	463147	1	23	L	4	1	4	1	1	4	1	0	2	1	1	0	1
563	165	73	Alcohol	534825	1	25	L	2	0	3	1	1	3	1	0	2	1	0	1	1
564	184	75	Alcohol	494930	1	30	L	2	0	3	1	1	3	1	3	1	1	0	0	0
565	178	78	Alcohol	479032	1	48	R	4	1	4	1	1	4	1	0	2	1	0	0	0
566	174	75	Alcohol	512359	1	64	L	4	1	4	1	1	4	1	0	2	1	0	0	0
567	174	75	Alcohol	512359	1	64	R	4	1	4	1	1	4	1	0	2	1	0	1	1
568	155	45.6	Idiopathic	463016	2	29	L	2	0	3	1	1	3	1	0	2	1	0	0	0
569	180	86	Alcohol	514707	1	40	R	2	0	2	0	0	3	1	2	0	1	0	0	0
570	180	86	Alcohol	514707	1	40	L	3	1	3	1	1	3	1	3	1	1	0	0	0
571	178	53	Steroid	505245	1	35	R	3	1	3	1	1	3	1	3	1	1	0	0	0
572	178	53	Steroid	505245	1	35	L	3	1	3	1	1	3	1	3	1	1	1	1	1
573	166	63	Steroid	514225	1	47	R	2	0	2	0	0	2	0	0	2	0	0	0	0
574	166	63	Steroid	514225	1	47	L	4	1	4	1	1	4	1	0	2	1	0	0	0
575	162	58.3	Steroid	494446	1	37	L	2	0	2	0	0	2	0	3	1	1	0	0	0
576	162	58.3	Steroid	494446	1	37	R	4	1	4	1	1	4	1	4	1	1	0	0	0
577	165	67	Femoral neck fracture	510763	1	42	L	2	0	3	1	1	3	1	0	2	1	0	1	1
578	165	67	Femoral neck fracture	510763	1	42	R	2	0	2	0	0	2	0	0	2	0	0	0	0
579	170	73.5	Steroid	459876	1	53	R	2	0	3	1	1	3	1	3	1	1	0	1	1
580	170	73.5	Steroid	459876	1	53	L	3	1	3	1	1	3	1	3	1	1	0	0	0
581	175	47	Alcohol	544165	1	36	L	2	0	2	0	0	3	1	3	1	1	0	0	0
582	175	47	Alcohol	544165	1	36	R	3	1	3	1	1	3	1	3	1	1	1	1	1
583	165	61	Alcohol	548293	1	34	L	2	0	3	1	1	3	1	3	1	1	0	1	1
584	165	61	Alcohol	548293	1	34	R	3	1	3	1	1	3	1	3	1	1	0	0	0
585	162	59	Steroid	516665	2	35	R	3	1	3	1	1	3	1	0	2	1	0	0	0
586	167	74	Alcohol	509894	1	64	R	3	1	3	1	1	3	1	3	1	1	0	0	0
587	167	74	Alcohol	509894	1	64	L	4	1	4	1	1	4	1	4	1	1	0	0	0
588	169	76	Idiopathic	572132	1	27	L	2	0	2	0	0	3	1	3	1	1	0	0	0
589	169	76	Idiopathic	572132	1	27	R	2	0	2	0	0	2	0	3	1	1	0	0	0
590	175	70	Steroid	503281	2	25	L	2	0	2	0	0	2	0	2	0	0	0	0	0
591	174	75	Steroid	504477	1	38	L	3	1	3	1	1	3	1	3	1	1	0	0	0
592	174	75	Steroid	504477	1	38	R	2	0	2	0	0	2	0	2	0	0	0	0	0
593	175	80	Steroid	487965	1	40	L	3	1	3	1	1	3	1	3	1	1	0	1	1
594	175	80	Steroid	487965	1	40	R	3	1	3	1	1	3	1	3	1	1	1	1	1
595	178	67.5	Alcohol	507916	1	29	R	2	0	3	1	1	3	1	0	2	1	0	1	1
596	178	67.5	Alcohol	507916	1	29	L	2	0	2	0	0	2	0	0	2	0	0	0	0
597	172	77	Steroid	532564	1	24	R	3	1	3	1	1	3	1	3	1	1	0	1	1
598	172	77	Steroid	532564	1	24	L	3	1	3	1	1	3	1	3	1	1	0	1	1
599	154	55	Steroid	481053	2	44	L	3	1	3	1	1	3	1	3	1	1	0	0	0
600	154	55	Steroid	481053	2	44	R	3	1	4	1	1	4	1	4	1	1	0	0	0
601	160	54	Steroid	472910	2	28	L	2	0	2	0	0	3	1	2	0	1	0	0	0
602	160	54	Steroid	472910	2	28	R	2	0	2	0	0	2	0	2	0	0	0	0	0
603	156	58	Steroid	544627	2	46	L	2	0	2	0	0	3	1	3	1	1	0	0	0
604	156	58	Steroid	544627	2	46	R	2	0	2	0	0	2	0	2	0	0	0	0	0
605	164	56	Steroid	500434	2	29	R	2	0	3	1	1	3	1	3	1	1	0	0	0
606	168	72.5	Alcohol	523003	1	29	R	3	1	2	0	1	3	1	3	1	1	0	0	0
607	168	72.5	Alcohol	523003	1	29	L	4	1	4	1	1	4	1	4	1	1	0	0	0
608	155	46	Steroid	548212	2	34	R	2	0	3	1	1	3	1	3	1	1	0	1	1
609	171	59	Steroid	507861	1	24	L	3	1	3	1	1	3	1	3	1	1	0	0	0
610	171	59	Steroid	507861	1	24	R	2	0	2	0	0	2	0	2	0	0	0	0	0
611	175	81	Steroid	545270	1	31	R	2	0	3	1	1	3	1	3	1	1	0	1	1
612	175	81	Steroid	545270	1	31	L	2	0	3	1	1	3	1	3	1	1	0	1	1
613	162	57	Steroid	547274	2	27	L	3	1	2	0	1	3	1	3	1	1	1	0	1
614	173	77	Alcohol	497795	1	31	R	2	0	3	1	1	3	1	0	2	1	0	1	1
615	173	77	Alcohol	497795	1	31	L	2	0	2	0	0	2	0	0	2	0	0	0	0
616	163	67.5	Steroid	474785	2	42	R	2	0	3	1	1	3	1	3	1	1	0	0	0
617	163	67.5	Steroid	474785	2	42	L	2	0	2	0	0	2	0	2	0	0	0	0	0
618	160	62	Alcohol	546541	1	29	R	3	1	4	1	1	4	1	4	1	1	1	1	1
619	178	58.5	Alcohol	431093	1	27	L	3	1	4	1	1	4	1	4	1	1	0	0	0
620	178	70	Steroid	475064	1	31	R	2	0	3	1	1	3	1	0	2	1	0	0	0
621	175	57	Steroid	472359	1	67	R	2	0	3	1	1	3	1	3	1	1	0	0	0
622	175	57	Steroid	472359	1	67	L	2	0	2	0	0	2	0	2	0	0	0	0	0
623	168	67.5	Idiopathic	479395	1	43	L	2	0	3	1	1	3	1	3	1	1	0	0	0
624	160	59.3	Alcohol	487931	1	58	R	2	0	3	1	1	3	1	3	1	1	0	0	0
625	160	59.3	Alcohol	487931	1	58	L	4	1	4	1	1	4	1	4	1	1	0	0	0
626	185	82.5	Alcohol	501723	1	25	R	2	0	2	0	0	3	1	0	2	1	0	0	0
627	185	82.5	Alcohol	501723	1	25	L	2	0	2	0	0	2	0	0	2	0	0	0	0
628	155	55	Steroid	543515	2	53	R	3	1	2	0	1	3	1	3	1	1	0	0	0
629	175	53	Steroid	486596	1	29	R	4	1	4	1	1	4	1	4	1	1	0	0	0
630	173	62	Alcohol	523009	1	27	R	4	1	4	1	1	4	1	4	1	1	0	1	1
631	161	51	Idiopathic	511196	1	37	R	2	0	3	1	1	3	1	3	1	1	0	0	0
632	161	51	Idiopathic	511196	1	37	L	2	0	3	1	1	3	1	3	1	1	0	0	0
633	170	55	Alcohol	551276	1	40	R	2	0	3	1	1	3	1	3	1	1	0	1	1
634	175	82.7	Steroid	548565	1	36	L	2	0	3	1	1	3	1	0	2	1	0	1	1
635	175	82.7	Steroid	548565	1	36	R	4	1	4	1	1	4	1	0	2	1	0	0	0
636	163	78	Steroid	514554	1	25	R	2	0	2	0	0	2	0	2	0	0	0	0	0
637	163	78	Steroid	514554	1	25	L	2	0	2	0	0	2	0	2	0	0	0	0	0
638	160	56	Alcohol	542635	1	34	R	3	1	3	1	1	3	1	3	1	1	0	1	1
639	175	56	Steroid	465557	1	37	L	2	0	3	1	1	3	1	0	2	1	0	0	0
640	175	56	Steroid	465557	1	37	R	2	0	2	0	0	2	0	0	2	0	0	0	0
641	167	78	Alcohol	507073	1	27	R	3	1	3	1	1	3	1	0	2	1	0	0	0
642	162	86	Steroid	463028	2	21	L	4	1	4	1	1	4	1	0	2	1	0	0	0
643	162	86	Steroid	463028	2	21	R	4	1	4	1	1	4	1	0	2	1	0	0	0
644	174	74	Idiopathic	552203	1	46	R	4	1	3	1	1	3	1	0	2	1	0	1	1
645	165	53.3	Alcohol	459547	1	32	L	3	1	4	1	1	4	1	0	2	1	0	0	0
646	165	53.3	Alcohol	459547	1	32	R	4	1	4	1	1	4	1	0	2	1	0	0	0
647	175	91	Steroid	575150	1	56	R	2	0	2	0	0	2	0	0	2	0	0	0	0
648	175	91	Steroid	575150	1	56	L	4	1	4	1	1	4	1	0	2	1	0	0	0
649	178	71	Alcohol	472041	1	21	L	2	0	3	1	1	3	1	0	2	1	0	1	1
650	178	71	Alcohol	472041	1	21	R	2	0	3	1	1	3	1	0	2	1	0	0	0
651	178	50	Alcohol	484103	1	29	L	3	1	3	1	1	3	1	3	1	1	0	1	1
652	180	71	Alcohol	519060	1	38	L	2	0	3	1	1	3	1	3	1	1	0	0	0
653	180	71	Alcohol	519060	1	38	R	2	0	2	0	0	2	0	2	0	0	0	0	0
654	180	82	Steroid	459848	1	35	L	2	0	3	1	1	3	1	0	2	1	0	1	1
655	180	82	Steroid	459848	1	35	R	2	0	2	0	0	2	0	0	2	0	0	0	0
656	169	51	Alcohol	472541	1	43	L	3	1	3	1	1	3	1	3	1	1	0	0	0
657	178	77.7	Alcohol	554341	1	47	L	2	0	2	0	0	3	1	3	1	1	0	0	0
658	178	77.7	Alcohol	554341	1	47	R	3	1	3	1	1	3	1	3	1	1	0	0	0
659	177	73.3	Femoral neck fracture	510224	1	44	L	3	1	3	1	1	3	1	3	1	1	1	0	1
660	181	770.3	Steroid	510443	1	37	L	3	1	3	1	1	3	1	0	2	1	0	0	0
661	173	72.8	Alcohol	545237	1	40	L	2	0	2	0	0	3	1	3	1	1	0	0	0
662	173	72.8	Alcohol	545237	1	40	R	2	0	3	1	1	3	1	3	1	1	0	0	0
663	170	69	Steroid	470187	1	40	R	2	0	3	1	1	3	1	3	1	1	0	0	0
664	170	69	Steroid	470187	1	40	L	3	1	2	0	1	3	1	3	1	1	0	0	0
665	185	78	Alcohol		1	39	R	2	0	2	0	0	3	1	3	1	1	0	0	0
666	185	78	Alcohol		1	39	L	3	1	3	1	1	3	1	3	1	1	0	0	0
667	160	60	Steroid	478886	2	29	R	3	1	3	1	1	3	1	3	1	1	1	1	1
668	160	60	Steroid	478886	2	29	L	4	1	4	1	1	4	1	4	1	1	0	0	0
669	175	80	Alcohol	520321	1	50	L	2	0	2	0	0	3	1	3	1	1	0	0	0
670	175	80	Alcohol	520321	1	50	R	2	0	2	0	0	2	0	2	0	0	0	0	0
671	166	51	Steroid	464137	2	29	R	2	0	2	0	0	2	0	2	0	0	0	0	0
672	166	51	Steroid	464137	2	29	L	2	0	2	0	0	2	0	2	0	0	0	0	0
673	168	57	Alcohol	475605	1	48	R	4	1	4	1	1	4	1	4	1	1	0	0	0
674	168	69	Steroid	478459	2	20	L	3	1	3	1	1	3	1	0	2	1	0	0	0
675	168	69	Steroid	478459	2	20	R	4	1	4	1	1	4	1	0	2	1	0	0	0
676	168	71	Steroid	497486	2	33	L	3	1	2	0	1	3	1	3	1	1	0	0	0
677	171	58	Steroid	516572	1	45	R	2	0	2	0	0	2	0	0	2	0	0	0	0
678	171	58	Steroid	516572	1	45	L	2	0	3	1	1	2	0	0	2	0	0	0	0
679	155	59	Steroid	543347	2	50	R	2	0	2	0	0	3	1	3	1	1	0	0	0
680	155	59	Steroid	543347	2	50	L	2	0	2	0	0	2	0	2	0	0	0	0	0
681	151	51	Idiopathic	556052	2	29	R	3	1	3	1	1	3	1	3	1	1	1	1	1
682	151	51	Idiopathic	556052	2	29	L	2	0	2	0	0	2	0	2	0	0	0	0	0
683	170	93	Alcohol	546363	1	44	R	3	1	3	1	1	3	1	0	2	1	0	1	1
684	171	77	Steroid	483667	1	41	L	3	1	3	1	1	3	1	0	2	1	0	0	0
685	171	77	Steroid	483667	1	41	R	2	0	2	0	0	2	0	0	2	0	0	0	0
686	177	80	Alcohol	501766	1	41	L	3	1	3	1	1	3	1	0	2	1	0	0	0
687	177	80	Alcohol	501766	1	41	R	3	1	3	1	1	3	1	0	2	1	0	0	0
688	169	78	Alcohol	528868	1	50	L	3	1	3	1	1	3	1	3	1	1	0	0	0
689	169	78	Alcohol	528868	1	50	R	3	1	3	1	1	3	1	3	1	1	0	0	0
690	168	62	Steroid	540347	2	37	R	2	0	2	0	0	2	0	2	0	0	0	0	0
691	168	62	Steroid	540347	2	37	L	2	0	2	0	0	2	0	3	1	1	0	0	0
692	174	74	Steroid	404645	1	64	R	3	1	3	1	1	3	1	0	2	1	0	1	1
693	174	74	Steroid	404645	1	64	L	4	1	4	1	1	4	1	0	2	1	0	1	1
694	163	57	Alcohol	461637	1	54	R	2	0	4	1	1	4	1	0	2	1	0	0	0
695	176	90	Alcohol	496464	1	38	R	2	0	2	0	0	2	0	2	0	0	0	0	0
696	176	90	Alcohol	496464	1	38	L	2	0	2	0	0	2	0	2	0	0	0	0	0
697	185	75	Steroid	485903	1	23	R	4	1	4	1	1	4	1	4	1	1	0	0	0
698	185	75	Steroid	485903	1	23	L	4	1	4	1	1	4	1	4	1	1	0	0	0
699	163	60	Idiopathic	514237	1	35	R	2	0	4	1	1	4	1	3	1	1	0	0	0
700	163	60	Idiopathic	514237	1	35	L	2	0	2	0	0	2	0	2	0	0	0	0	0
701	172	75	Alcohol	505010	1	48	R	2	0	2	0	0	2	0	0	2	0	0	0	0
702	172	75	Alcohol	505010	1	48	L	2	0	2	0	0	2	0	0	2	0	0	0	0
703	173	85	Idiopathic	557291	1	40	R	3	1	2	0	1	3	1	3	1	1	0	0	0
704	173	85	Idiopathic	557291	1	40	L	2	0	2	0	0	2	0	2	0	0	0	0	0
705	176	67	Steroid	544611	1	30	R	3	1	3	1	1	3	1	3	1	1	1	1	1
706	173	65	Steroid	468425	1	35	R	2	0	3	1	1	3	1	0	2	1	0	1	1
707	170	60	Alcohol	539111	1	35	L	3	1	2	0	1	3	1	0	2	1	0	0	0
708	170	60	Alcohol	539111	1	35	R	4	1	4	1	1	4	1	0	2	1	0	0	0
709	160	57.5	Steroid	557555	2	27	R	3	1	2	0	1	3	1	3	1	1	0	0	0
710	158	70	Steroid	546607	2	24	R	2	0	3	1	1	3	1	3	1	1	0	0	0
711	170	67	Alcohol	533572	1	41	L	2	0	2	0	0	2	0	0	2	0	0	0	0
712	170	67	Alcohol	533572	1	41	R	2	0	2	0	0	2	0	0	2	0	0	0	0
713	178	74	Alcohol	494526	1	47	L	4	1	4	1	1	4	1	0	2	1	0	0	0
714	178	74	Alcohol	494526	1	47	R	4	1	4	1	1	4	1	0	2	1	0	0	0
715	165	60	Alcohol	493606	1	34	R	3	1	3	1	1	3	1	3	1	1	0	0	0
716	165	60	Alcohol	493606	1	34	L	4	1	4	1	1	4	1	4	1	1	0	0	0
717	168	70.5	Steroid	488323	1	42	R	2	0	2	0	0	3	1	2	0	1	0	0	0
718	168	70.5	Steroid	488323	1	42	L	2	0	2	0	0	2	0	2	0	0	0	0	0
719	165	67.5	Steroid	538046	2	33	R	2	0	2	0	0	2	0	2	0	0	0	0	0
720	165	67.5	Steroid	538046	2	33	L	2	0	2	0	0	2	0	2	0	0	0	0	0
721	170	77	Steroid	461991	1	50	L	3	1	3	1	1	3	1	3	1	1	0	1	1
722	170	77	Steroid	461991	1	50	R	3	1	4	1	1	4	1	4	1	1	0	0	0
723	174	62	Idiopathic	527595	1	42	R	2	0	2	0	0	2	0	3	1	1	0	0	0
724	174	62	Idiopathic	527595	1	42	L	2	0	3	1	1	2	0	3	1	1	0	1	1
725	156	60	Steroid	481200	2	42	R	2	0	3	1	1	3	1	0	2	1	0	0	0
726	174	81	Idiopathic	482635	1	28	R	2	0	3	1	1	3	1	0	2	1	0	1	1
727	174	81	Idiopathic	482635	1	28	L	2	0	2	0	0	2	0	0	2	0	0	0	0
728	172	49	Steroid	415493	1	33	L	2	0	4	1	1	4	1	0	2	1	0	0	0
729	172	49	Steroid	415493	1	33	R	2	0	2	0	0	2	0	0	2	0	0	0	0
730	168	68	Steroid	535128	2	33	L	2	0	2	0	0	2	0	3	1	1	0	0	0
731	184	90	Steroid	461942	1	59	L	4	1	4	1	1	4	1	4	1	1	0	1	1
732	160	55	Steroid	459869	2	21	R	2	0	3	1	1	3	1	3	1	1	0	1	1
733	160	55	Steroid	459869	2	21	L	2	0	2	0	0	2	0	2	0	0	0	0	0
734	173	77.5	Alcohol	470309	1	29	R	4	1	4	1	1	4	1	4	1	1	0	0	0
735	173	77.5	Alcohol	470309	1	29	L	4	1	4	1	1	4	1	4	1	1	0	0	0
736	160	52	Alcohol	259965	1	45	L	2	0	3	1	1	3	1	3	1	1	0	0	0
737	168	70	Steroid	513216	2	18	L	4	1	4	1	1	4	1	4	1	1	0	0	0
738	170	65	Alcohol	527081	1	34	L	2	0	2	0	0	2	0	2	0	0	0	0	0
739	170	65	Alcohol	527081	1	34	R	4	1	4	1	1	4	1	4	1	1	0	0	0
740	179	87	Steroid	476868	1	46	L	2	0	2	0	0	2	0	0	2	0	0	0	0
741	179	87	Steroid	476868	1	46	R	2	0	2	0	0	2	0	0	2	0	0	0	0
742	168	57.5	Alcohol	511388	1	35	R	3	1	3	1	1	3	1	0	2	1	0	0	0
743	168	57.5	Alcohol	511388	1	35	L	3	1	4	1	1	4	1	0	2	1	0	0	0
744	178	50.5	Alcohol	523753	1	40	R	3	1	2	0	1	3	1	3	1	1	0	0	0
745	178	50.5	Alcohol	523753	1	40	L	3	1	2	0	1	3	1	3	1	1	0	0	0
746	165	65	Idiopathic	535236	2	34	R	2	0	3	1	1	3	1	0	2	1	0	0	0
747	178	74	Alcohol	444648	1	32	L	3	1	4	1	1	4	1	0	2	1	0	0	0
748	178	74	Alcohol	444648	1	32	R	2	0	2	0	0	2	0	0	2	0	0	0	0
749	174	71	Steroid	553407	1	29	R	2	0	3	1	1	3	1	3	1	1	0	1	1
750	174	71	Steroid	553407	1	29	L	2	0	3	1	1	3	1	3	1	1	0	1	1
751	160	59	Idiopathic	505236	2	48	L	2	0	2	0	0	2	0	3	1	1	0	0	0
752	160	59	Idiopathic	505236	2	48	R	2	0	2	0	0	2	0	3	1	1	0	0	0
753	166	62	Steroid	459584	2	32	R	2	0	3	1	1	3	1	0	2	1	0	1	1
754	166	62	Steroid	459584	2	32	L	3	1	3	1	1	3	1	0	2	1	0	1	1
755	160	50	Steroid	430280	2	47	R	3	1	3	1	1	3	1	0	2	1	0	0	0
756	160	50	Steroid	430280	2	47	L	3	1	3	1	1	3	1	0	2	1	0	0	0
757	155	68	Idiopathic	458271	2	39	L	2	0	2	0	0	2	0	2	0	0	0	0	0
758	173	65	Steroid	480060	1	41	L	2	0	3	1	1	3	1	3	1	1	0	1	1
759	173	65	Steroid	480060	1	41	R	3	1	4	1	1	4	1	4	1	1	0	0	0
760	180	86	Steroid	541846	1	34	L	2	0	2	0	0	2	0	0	2	0	0	0	0
761	180	86	Alcohol	514814	1	41	R	3	1	3	1	1	3	1	3	1	1	0	0	0
762	170	52.6	Steroid	489186	1	18	L	4	1	3	1	1	4	1	0	2	1	0	0	0
763	170	52.6	Steroid	489186	1	18	R	3	1	4	1	1	4	1	0	2	1	0	0	0
764	170	84	Steroid	505190	1	40	R	2	0	3	1	1	3	1	3	1	1	0	0	0
765	170	84	Steroid	505190	1	40	R	3	1	3	1	1	3	1	3	1	1	0	0	0
766	172	77	Idiopathic	489251	1	33	L	3	1	3	1	1	3	1	3	1	1	0	0	0
767	157	68	Steroid	473192	2	20	R	2	0	3	1	1	3	1	3	1	1	0	0	0
768	165	60	Steroid	538551	1	27	L	3	1	3	1	1	3	1	3	1	1	0	0	0
769	163	50	Steroid	484298	2	24	L	2	0	3	1	1	3	1	3	1	1	0	0	0
770	170	75	Alcohol	452007	1	32	R	2	0	3	1	1	3	1	0	2	1	0	1	1
771	170	75	Alcohol	452007	1	32	L	3	1	3	1	1	3	1	0	2	1	0	0	0
772	175	70	Alcohol	521260	1	41	R	3	1	4	1	1	4	1	4	1	1	1	0	1
773	165	63	Steroid	494107	2	48	R	2	0	2	0	0	2	0	2	0	0	0	0	0
774	165	63	Steroid	494107	2	48	L	4	1	4	1	1	4	1	4	1	1	0	0	0
775	161	45	Steroid	456844	2	30	R	4	1	4	1	1	4	1	0	2	1	0	0	0
776	170	62	Steroid	536634	1	37	R	2	0	3	1	1	3	1	3	1	1	0	0	0
777	170	62	Steroid	536634	1	37	L	2	0	2	0	0	2	0	2	0	0	0	0	0
778	155	52.6	Steroid	461012	2	44	R	2	0	3	1	1	3	1	3	1	1	0	0	0
779	155	52.6	Steroid	461012	2	44	L	3	1	3	1	1	3	1	3	1	1	0	0	0
780	178	80	Alcohol	488559	1	28	L	4	1	4	1	1	4	1	0	2	1	0	0	0
781	170	59	Steroid	462278	2	37	L	2	0	3	1	1	3	1	3	1	1	0	1	1
782	170	59	Steroid	462278	2	37	R	3	1	3	1	1	3	1	3	1	1	0	0	0
783	165	48	Alcohol	483193	1	30	R	2	0	2	0	0	3	1	3	1	1	0	0	0
784	165	48	Alcohol	483193	1	30	L	2	0	3	1	1	3	1	3	1	1	0	0	0
785	160	60	Steroid	550081	1	71	R	3	1	4	1	1	4	1	4	1	1	0	0	0
786	165	72	Steroid	527126	1	42	R	3	1	3	1	1	3	1	3	1	1	0	0	0
787	169	69	Steroid	506703	1	34	R	2	0	3	1	1	3	1	0	2	1	0	0	0
788	169	69	Steroid	506703	1	34	L	3	1	3	1	1	3	1	0	2	1	0	0	0
789	158	54	Steroid	522266	2	20	R	3	1	4	1	1	4	1	4	1	1	0	0	0
790	158	54	Steroid	522266	2	20	L	2	0	2	0	0	2	0	3	1	1	0	0	0
791	172	60	Idiopathic	463393	1	43	L	2	0	3	1	1	3	1	3	1	1	0	1	1
792	172	60	Idiopathic	463393	1	43	R	2	0	2	0	0	2	0	2	0	0	0	0	0
793	160	57	Alcohol	468439	1	30	R	3	1	3	1	1	3	1	0	2	1	0	1	1
794	160	57	Alcohol	468439	1	30	L	3	1	4	1	1	4	1	0	2	1	0	0	0
795	161	55	Steroid	502113	2	27	L	3	1	3	1	1	3	1	3	1	1	0	1	1
796	161	55	Steroid	502113	2	27	R	4	1	4	1	1	4	1	4	1	1	0	0	0
797	173	82.5	Steroid	500481	1	36	L	3	1	2	0	1	3	1	0	2	1	0	0	0
798	173	82.5	Steroid	500481	1	36	L	2	0	2	0	0	2	0	0	2	0	0	0	0
799	168	61	Steroid	509189	1	43	R	3	1	3	1	1	3	1	3	1	1	0	1	1
800	168	52	Steroid	473852	2	27	R	4	1	4	1	1	4	1	4	1	1	0	0	0
801	157	42	Steroid	551725	2	28	L	2	0	4	1	1	4	1	3	1	1	0	0	0
802	160	52.5	Steroid	501904	1	43	L	3	1	3	1	1	3	1	3	1	1	0	0	0
803	160	52.5	Steroid	501904	1	43	R	2	0	2	0	0	2	0	2	0	0	0	0	0
804	183	95	Alcohol	463707	1	30	R	3	1	3	1	1	3	1	0	2	1	1	0	1
805	164	64	Idiopathic	493140	1	43	R	2	0	3	1	1	3	1	0	2	1	0	0	0
806	164	64	Idiopathic	493140	1	43	L	2	0	2	0	0	2	0	0	2	0	0	0	0
807	175	80	Steroid	471381	1	57	L	3	1	3	1	1	3	1	3	1	1	0	0	0
808	175	80	Steroid	471381	1	57	R	2	0	2	0	0	2	0	2	0	0	0	0	0
809	170	72.5	Alcohol	509531	1	48	R	3	1	2	0	1	3	1	0	2	1	0	0	0
810	170	72.5	Alcohol	509531	1	48	L	3	1	3	1	1	3	1	0	2	1	0	0	0
811	160	52	Steroid	511986	2	30	R	2	0	2	0	0	2	0	0	2	0	0	0	0
812	164	67	Idiopathic	535904	2	55	L	3	1	4	1	1	4	1	0	2	1	0	0	0
813	181	115	Steroid	490033	1	36	R	2	0	3	1	1	3	1	3	1	1	0	0	0
814	165	64.6	Alcohol	480698	1	24	L	2	0	3	1	1	3	1	3	1	1	0	0	0
815	165	64.6	Alcohol	480698	1	24	R	2	0	2	0	0	2	0	2	0	0	0	0	0
816	170	78	Idiopathic	461322	1	40	L	2	0	2	0	0	3	1	0	2	1	0	0	0
817	170	78	Idiopathic	461322	1	40	R	3	1	3	1	1	3	1	0	2	1	0	0	0
818	155	45	Steroid	506246	2	34	L	2	0	2	0	0	2	0	2	0	0	0	0	0
819	155	45	Steroid	506246	2	34	R	2	0	2	0	0	2	0	2	0	0	0	0	0
820	168	51	Alcohol	515128	1	29	R	3	1	4	1	1	4	1	0	2	1	1	1	1
821	168	51	Alcohol	515128	1	29	L	2	0	2	0	0	2	0	0	2	0	0	0	0
822	174	74	Alcohol	457033	1	32	R	3	1	3	1	1	3	1	3	1	1	0	1	1
823	174	74	Alcohol	457033	1	32	L	3	1	3	1	1	3	1	3	1	1	0	1	1
824	165	65	Steroid	523519	2	39	L	2	0	3	1	1	3	1	3	1	1	0	0	0
825	165	65	Steroid	523519	2	39	R	2	0	2	0	0	2	0	2	0	0	0	0	0
826	174	65	Femoral neck fracture	411280	1	35	R	2	0	4	1	1	4	1	4	1	1	0	1	1
827	168	65	Steroid	370959	1	38	L	2	0	2	0	0	3	1	3	1	1	0	0	0
828	168	65	Steroid	370959	1	38	R	4	1	4	1	1	4	1	4	1	1	0	0	0
829	163	63	Steroid	477525	2	21	L	3	1	4	1	1	4	1	4	1	1	0	0	0
830	178	78	Idiopathic	430463	1	36	R	2	0	2	0	0	2	0	3	1	1	0	0	0
831	178	78	Idiopathic	430463	1	36	L	4	1	4	1	1	4	1	4	1	1	0	0	0
832	165	70	Femoral neck fracture	498658	2	30	L	3	1	3	1	1	3	1	0	2	1	0	0	0
833	164	72	Alcohol	535158	1	50	L	3	1	4	1	1	4	1	0	2	1	0	1	1
834	178	78	Idiopathic	468000	1	24	L	4	1	4	1	1	4	1	0	2	1	0	0	0
835	180	66	Steroid	500973	1	21	L	2	0	3	1	1	3	1	3	1	1	0	1	1
836	168	57.5	Idiopathic	481412	2	35	L	2	0	2	0	0	3	1	3	1	1	0	0	0
837	168	57.5	Idiopathic	481412	2	35	R	2	0	3	1	1	3	1	3	1	1	0	0	0
838	172	73.5	Alcohol	511409	1	39	L	2	0	3	1	1	3	1	3	1	1	0	0	0
839	170	74	Steroid	519858	1	47	L	3	1	3	1	1	3	1	0	2	1	0	0	0
840	170	74	Steroid	519858	1	47	R	2	0	2	0	0	2	0	0	2	0	0	0	0
841	170	70	Alcohol	477318	1	29	L	2	0	2	0	0	2	0	2	0	0	0	0	0
842	170	70	Alcohol	477318	1	29	R	4	1	4	1	1	4	1	4	1	1	0	0	0
843	145	58	Steroid	512646	2	46	R	3	1	3	1	1	3	1	3	1	1	0	0	0
844	145	58	Steroid	512646	2	46	L	2	0	2	0	0	2	0	2	0	0	0	0	0
845	160	69	Steroid	469744	1	30	L	2	0	3	1	1	3	1	2	0	1	0	1	1
846	160	69	Steroid	469744	1	30	R	3	1	3	1	1	3	1	3	1	1	0	1	1
847	171	64	Steroid	525763	2	23	L	4	1	4	1	1	4	1	0	2	1	0	0	0
848	171	64	Steroid	525763	2	23	R	4	1	4	1	1	4	1	0	2	1	0	0	0
849	171	70	Alcohol	496239	1	30	L	3	1	3	1	1	3	1	3	1	1	0	0	0
850	171	70	Alcohol	496239	1	30	R	2	0	2	0	0	2	0	2	0	0	0	0	0
851	180	80	Alcohol	522142	1	41	R	2	0	3	1	1	3	1	0	2	1	0	0	0
852	180	80	Alcohol	522142	1	40	L	2	0	2	0	0	2	0	0	2	0	0	0	0
853	175	85.5	Alcohol	510749	1	29	L	2	0	3	1	1	3	1	3	1	1	0	0	0
854	175	85.5	Alcohol	510749	1	29	R	2	0	2	0	0	2	0	3	1	1	0	0	0
855	158	44	Steroid	514190	2	23	L	3	1	3	1	1	3	1	0	2	1	0	0	0
856	158	44	Steroid	514190	2	23	R	2	0	2	0	0	2	0	0	2	0	0	0	0
857	153	61	Steroid	553417	2	24	L	3	1	3	1	1	3	1	3	1	1	1	1	1
858	153	61	Steroid	553417	2	24	R	2	0	2	0	0	2	0	2	0	0	0	0	0
859	170	56.3	Steroid	500907	1	30	L	3	1	3	1	1	3	1	3	1	1	1	1	1
860	170	56.3	Steroid	500907	1	30	R	2	0	2	0	0	2	0	2	0	0	0	0	0
861	167	52	Alcohol	489630	1	36	R	3	1	3	1	1	3	1	3	1	1	1	1	1
862	167	52	Alcohol	489630	1	36	L	3	1	4	1	1	4	1	4	1	1	0	1	1
863	153	47.4	Steroid	476164	2	54	R	3	1	2	0	1	3	1	3	1	1	0	0	0
864	153	47.4	Steroid	476164	2	54	L	2	0	2	0	0	2	0	2	0	0	0	0	0
865	169	69	Idiopathic	471252	1	38	L	2	0	3	1	1	3	1	0	2	1	0	1	1
866	169	69	Idiopathic		1	39	R	2	0	2	0	0	2	0	0	2	0	0	0	0
867	172	70	Alcohol	521078	1	42	R	2	0	2	0	0	2	0	3	1	1	0	0	0
868	172	70	Alcohol	521078	1	42	L	4	1	4	1	1	4	1	4	1	1	0	0	0
869	177	82	Alcohol	378064	1	43	R	2	0	2	0	0	3	1	3	1	1	0	0	0
870	177	82	Alcohol	378064	1	43	L	3	1	3	1	1	3	1	3	1	1	0	0	0
871	178	69	Steroid		1	46	R	3	1	3	1	1	3	1	0	2	1	0	0	0
872	178	69	Steroid		1	46	L	3	1	3	1	1	3	1	0	2	1	0	0	0
873	174	63	Steroid	509971	1	30	L	4	1	3	1	1	4	1	4	1	1	0	0	0
874	168	67.7	Steroid	480374	1	46	L	3	1	3	1	1	3	1	3	1	1	1	1	1
875	185	80	Alcohol	555682	1	41	R	3	1	3	1	1	3	1	0	2	1	0	0	0
876	185	80	Alcohol	555682	1	41	L	2	0	2	0	0	2	0	0	2	0	0	0	0
877	174	75	Alcohol	504564	1	41	R	3	1	3	1	1	3	1	0	2	1	0	1	1
878	164	63	Steroid	456993	2	30	R	2	0	3	1	1	3	1	2	0	1	0	0	0
879	164	63	Steroid	456993	2	30	L	2	0	3	1	1	3	1	2	0	1	0	0	0
880	175	90	Steroid	568390	1	45	L	3	1	3	1	1	3	1	3	1	1	0	0	0
881	175	90	Steroid	568390	1	45	R	4	1	4	1	1	4	1	4	1	1	0	0	0
882	175	80	Alcohol	327276	1	32	L	3	1	2	0	1	3	1	0	2	1	0	0	0
883	175	80	Alcohol	327276	1	32	R	3	1	3	1	1	3	1	0	2	1	0	0	0
884	162	55.6	Steroid	463719	1	30	R	4	1	4	1	1	4	1	4	1	1	1	1	1
885	158	54	Steroid	470212	2	33	L	4	1	4	1	1	4	1	4	1	1	0	0	0
886	158	54	Steroid	470212	2	33	R	4	1	4	1	1	4	1	4	1	1	0	0	0
887	160	52	Alcohol	543730	1	52	R	3	1	3	1	1	3	1	3	1	1	0	0	0
888	160	52	Alcohol	543730	1	52	L	3	1	3	1	1	3	1	3	1	1	0	0	0
889	175	82.5	Alcohol	517106	1	38	R	3	1	3	1	1	3	1	3	1	1	0	0	0
890	173	75	Idiopathic	575165	1	67	R	2	0	2	0	0	3	1	0	2	1	0	0	0
891	173	75	Idiopathic	575165	1	67	L	4	1	4	1	1	4	1	0	2	1	0	0	0
892	184	86	Alcohol	485655	1	42	R	4	1	4	1	1	4	1	0	2	1	0	0	0
893	184	86	Alcohol	485655	1	42	L	4	1	4	1	1	4	1	0	2	1	0	0	0
894	179	70	Steroid	525370	1	40	L	3	1	3	1	1	3	1	3	1	1	0	0	0
895	173	73	Steroid	489220	1	34	R	3	1	3	1	1	3	1	0	2	1	0	0	0
896	173	73	Steroid	489220	1	34	L	2	0	2	0	0	2	0	0	2	0	0	0	0
897	165	57	Steroid	384374	1	25	R	4	1	4	1	1	4	1	4	1	1	0	0	0
898	152	52	Steroid	492872	2	29	L	2	0	2	0	0	3	1	2	0	1	0	0	0
899	152	52	Steroid	492872	2	29	R	2	0	2	0	0	2	0	2	0	0	0	0	0
900	160	68.3	Idiopathic	504600	2	40	R	2	0	2	0	0	2	0	2	0	0	0	0	0
901	160	68.3	Idiopathic	504600	2	40	L	2	0	2	0	0	2	0	2	0	0	0	0	0
902	183	87	Steroid	471905	1	25	R	2	0	2	0	0	2	0	2	0	0	0	0	0
903	183	87	Steroid	471905	1	25	L	2	0	2	0	0	2	0	2	0	0	0	0	0
904	160	87	Idiopathic	531264	2	36	L	2	0	2	0	0	3	1	3	1	1	0	0	0
905	160	87	Idiopathic	531264	2	36	R	2	0	2	0	0	2	0	2	0	0	0	0	0
906	173	59.1	Steroid	518681	1	28	L	3	1	3	1	1	3	1	0	2	1	0	1	1
907	173	59.1	Steroid	518681	1	28	R	3	1	3	1	1	3	1	0	2	1	0	1	1
908	173	90	Alcohol	499730	1	30	L	2	0	3	1	1	3	1	0	2	1	0	0	0
909	173	90	Alcohol	499730	1	30	R	3	1	3	1	1	3	1	0	2	1	0	1	1
910	176	63	Steroid	543988	1	41	L	2	0	2	0	0	2	0	3	1	1	0	0	0
911	175	53	Steroid	445338	1	26	L	3	1	3	1	1	3	1	0	2	1	1	1	1
912	175	53	Steroid	445338	1	26	R	2	0	2	0	0	2	0	0	2	0	0	0	0
913	176	65	Alcohol	522997	1	50	L	2	0	3	1	1	3	1	2	0	1	0	0	0
914	176	65	Alcohol	522997	1	50	R	3	1	3	1	1	3	1	3	1	1	0	0	0
915	175	75	Idiopathic	482077	1	29	R	3	1	3	1	1	3	1	0	2	1	0	1	1
916	176	64	Steroid	486174	1	40	L	2	0	2	0	0	3	1	0	2	1	0	0	0
917	176	64	Steroid	486174	1	40	R	3	1	2	0	1	3	1	0	2	1	0	0	0
918	165	50	Steroid	491309	1	25	L	3	1	3	1	1	3	1	3	1	1	0	1	1
919	172	64	Steroid	523885	1	33	L	2	0	3	1	1	3	1	3	1	1	0	0	0
920	172	64	Steroid	523885	1	33	R	3	1	3	1	1	3	1	3	1	1	1	0	1
921	170	74	Alcohol	510805	1	40	L	3	1	3	1	1	3	1	3	1	1	0	1	1
922	173	85	Alcohol	475953	1	33	L	3	1	3	1	1	3	1	3	1	1	0	1	1
923	173	85	Alcohol	475953	1	33	R	4	1	4	1	1	4	1	4	1	1	0	1	1
924	168	72.5	Idiopathic	469649	1	55	L	4	1	4	1	1	4	1	4	1	1	0	0	0
925	168	72.5	Idiopathic	469649	1	55	R	4	1	4	1	1	4	1	4	1	1	0	0	0
926	165	50	Steroid	472835	1	50	R	3	1	4	1	1	4	1	4	1	1	0	0	0
927	167	70	Steroid	526739	1	41	R	2	0	2	0	0	2	0	3	1	1	0	0	0
928	167	70	Steroid	526739	1	41	L	2	0	2	0	0	2	0	2	0	0	0	0	0
929	173	67	Alcohol	481763	1	52	L	2	0	2	0	0	2	0	3	1	1	0	0	0
930	172	66	Alcohol	484812	1	36	L	2	0	2	0	0	2	0	2	0	0	0	0	0
931	172	66	Alcohol	484812	1	36	R	2	0	2	0	0	2	0	3	1	1	0	0	0
932	170	70	Steroid	530615	1	48	L	3	1	3	1	1	3	1	3	1	1	1	1	1
933	170	70	Steroid	530615	1	48	R	2	0	2	0	0	2	0	2	0	0	0	0	0
934	178	75	Alcohol	526577	1	34	R	3	1	3	1	1	3	1	3	1	1	0	0	0
935	178	75	Alcohol	526577	1	34	L	2	0	2	0	0	2	0	2	0	0	0	0	0
936	157	79	Alcohol	504367	2	53	R	2	0	3	1	1	3	1	0	2	1	0	0	0
937	157	79	Alcohol	504367	2	53	L	2	0	2	0	0	2	0	0	2	0	0	0	0
940			Steroid		2	22	R	2	0	2	0	0	2	0	2	0	0	0	0	0
941			Steroid		2	22	L	4	1	4	1	1	4	1	4	1	1	0	0	0
950			Steroid		1	38	R	2	0	2	0	0	0	2	3	1	1	0	0	0
951			Steroid		1	38	L	4	1	4	1	1	0	2	4	1	1	0	1	1
952			Steroid		1	18	L	2	0	3	1	1	3	1	3	1	1	0	0	0
953			Steroid		1	18	R	2	0	2	0	0	2	0	2	0	0	0	0	0
954			Steroid		2	17	L	3	1	3	1	1	3	1	3	1	1	0	0	0
955			Steroid		2	17	R	2	0	2	0	0	2	0	2	0	0	0	0	0
956			Alcohol		1	44	L	3	1	3	1	1	3	1	3	1	1	0	0	0
957			Alcohol		1	44	R	2	0	2	0	0	2	0	2	0	0	0	0	0
958			Steroid		2	48	L	2	0	2	0	0	2	0	2	0	0	0	0	0
959			Steroid		2	48	R	2	0	2	0	0	2	0	2	0	0	0	0	0
960			Alcohol		1	37	L	3	1	3	1	1	3	1	3	1	1	0	0	0
961			Alcohol		1	37	R	2	0	3	1	1	3	1	3	1	1	0	0	0
962			Alcohol		1	43	L	2	0	3	1	1	0	2	3	1	1	0	0	0
966			Steroid		1	40	R	2	0	2	0	0	2	0	2	0	0	0	0	0
967			Steroid		1	40	L	3	1	3	1	1	3	1	3	1	1	0	0	0
968			Idiopathic		1	40	L	2	0	2	0	0	0	2	3	1	1	0	0	0
969			Idiopathic		1	40	R	2	0	2	0	0	0	2	2	0	0	0	0	0
970			Steroid		2	33	L	2	0	2	0	0	0	2	2	0	0	0	0	0
971			Steroid		2	33	R	3	1	3	1	1	0	2	3	1	1	0	0	0
972			Steroid		2	25	L	2	0	2	0	0	2	0	2	0	0	0	0	0
973			Steroid		2	27	R	2	0	3	1	1	0	2	3	1	1	0	0	0
974			Alcohol		1	42	R	3	1	4	1	1	0	2	4	1	1	0	0	0
975			Alcohol		1	23	R	2	0	3	1	1	0	2	3	1	1	0	1	1
976			Alcohol		1	23	L	2	0	2	0	0	0	2	2	0	0	0	0	0
977			Steroid		1	39	R	2	0	2	0	0	0	2	2	0	0	0	0	0
978			Steroid		1	26	L	3	1	3	1	1	3	1	0	2	1	0	0	0
979			Steroid		1	26	R	3	1	3	1	1	3	1	0	2	1	0	0	0
980			Steroid		1	33	R	2	0	2	0	0	2	0	2	0	0	0	0	0
981			Steroid		1	33	L	2	0	2	0	0	2	0	2	0	0	0	0	0
984			Steroid		1	35	L	2	0	2	0	0	0	2	2	0	0	0	0	0
985			Steroid		1	35	R	2	0	2	0	0	0	2	2	0	0	0	0	0
986			Steroid		2	30	R	2	0	3	1	1	0	2	3	1	1	0	0	0
987			Steroid		2	30	L	4	1	4	1	1	0	2	4	1	1	0	0	0
988			Steroid		2	48	L	4	1	4	1	1	4	1	4	1	1	0	0	0
989			Steroid		2	33	L	2	0	2	0	0	2	0	2	0	0	0	0	0
990			Steroid		2	33	R	2	0	2	0	0	2	0	2	0	0	0	0	0
991			Steroid		1	27	L	4	1	4	1	1	4	1	4	1	1	0	0	0
992			Steroid		1	27	R	4	1	4	1	1	4	1	4	1	1	0	0	0
993			Alcohol		1	45	R	2	0	3	1	1	3	1	3	1	1	0	0	0
994			Alcohol		1	45	L	2	0	2	0	0	3	1	3	1	1	0	0	0
995			Alcohol		1	36	R	2	0	2	0	0	3	1	2	0	1	0	0	0
996			Alcohol		1	36	L	2	0	2	0	0	2	0	2	0	0	0	0	0
997			Steroid		1	21	R	2	0	3	1	1	3	1	3	1	1	0	0	0
998			Steroid		2	33	L	2	0	2	0	0	3	1	2	0	1	0	0	0
999			Steroid		1	33	R	2	0	2	0	0	2	0	2	0	0	0	0	0
1000			Alcohol		1	29	R	2	0	3	1	1	3	1	3	1	1	0	0	0
1001			Alcohol		1	29	L	2	0	2	0	0	2	0	2	0	0	0	0	0
1004			Idiopathic		1	30	R	2	0	2	0	0	2	0	2	0	0	0	0	0
1005			Idiopathic		1	30	L	3	1	3	1	1	3	1	3	1	1	0	0	0
1006			Alcohol		1	51	R	4	1	4	1	1	4	1	0	2	1	0	0	0
1007			Alcohol		1	51	L	2	0	2	0	0	2	0	0	2	0	0	0	0
1008			Alcohol		1	24	L	3	1	3	1	1	3	1	0	2	1	0	1	1
1009			Alcohol		1	36	L	2	0	3	1	1	3	1	3	1	1	0	0	0
1010			Alcohol		1	36	R	2	0	2	0	0	2	0	2	0	0	0	0	0
1011			Alcohol		1	43	R	2	0	2	0	0	2	0	2	0	0	0	0	0
1012			Alcohol		1	43	L	4	1	4	1	1	4	1	4	1	1	0	0	0
1013			Steroid		2	22	R	4	1	4	1	1	0	2	4	1	1	0	0	0
1014			Steroid		2	22	L	3	1	4	1	1	0	2	4	1	1	0	0	0
1015			Steroid		1	47	R	2	0	3	1	1	3	1	3	1	1	0	0	0
1016			Steroid		1	47	L	4	1	4	1	1	4	1	4	1	1	0	0	0
1022			Steroid		2	22	R	3	1	4	1	1	4	1	4	1	1	0	0	0
1023			Steroid		2	22	L	2	0	2	0	0	2	0	2	0	0	0	0	0
